# Supplementary material for: Clustering as a Means To Control Nitrate Respiration Efficiency and Toxicity in Escherichia coli
Source: mBio. 2019 Oct 22;10(5):e01832-19. doi: 10.1128/mBio.01832-19 (PMC6805990; doi:10.1128/mBio.01832-19)
Supplement: TABLE S1 [file mBio.01832-19-st001.xlsx]

## Sheet: Differential Proteins FigS3A
	Protein IDs	Protein names	Gene names	-LOG10(P-value)	Difference (LOG2)	q-value (pFDR)
	P0A853	Tryptophanase	tnaA	12.0007	-3.80902	0	•
	P10903	Nitrate/nitrite transporter NarK	narK	13.3211	3.74507	0
	P30745	Cyclic pyranopterin monophosphate synthase	moaA	7.85632	4.17737	0	•
	P69506	Iron-sulfur cluster repair protein YtfE	ytfE	5.90295	4.46833	0
	P0AAJ3	Formate dehydrogenase, nitrate-inducible, iron-sulfur subunit	fdnH	6.8439	4.54287	0
	P05804	Beta-glucuronidase	uidA	15.23	5.85606	0	•
	P75825	Hydroxylamine reductase	hcp	9.30256	7.50668	0
	P09152	Respiratory nitrate reductase 1 alpha chain	narG	12.3224	8.98937	0
	P75824	NADH oxidoreductase HCR	hcr	9.69535	9.22971	0
	P11349	Respiratory nitrate reductase 1 beta chain	narH	7.11165	11.0678	0
	P03023	Lactose operon repressor	lacI	21.4136	11.1063	0	•
	P0AF26	Nitrate reductase molybdenum cofactor assembly chaperone NarJ	narJ	12.8062	11.3173	0
	P11350	Respiratory nitrate reductase 1 gamma chain	narI	10.9683	12.0669	0
	P24183	Formate dehydrogenase, nitrate-inducible, major subunit	fdnG	9.38723	3.19452	0.00025
	P24232	Flavohemoprotein	hmp	4.79382	4.07015	0.000266667
	P19318	Respiratory nitrate reductase 2 beta chain	narY	7.31424	3.8243	0.000285714	•
	P0A9I8	Nitrite reductase (NADH) small subunit	nirD	4.58773	3.57468	0.000666667
	P08201	Nitrite reductase (NADH) large subunit	nirB	8.30769	3.13092	0.000705882
	P75882	Uncharacterized lipoprotein GfcD	gfcD	7.28092	3.01008	0.0008	•
	P0AEK7	Formate dehydrogenase, nitrate-inducible, cytochrome b556(Fdn) subunit	fdnI	4.79119	3.38503	0.000842105
	Q46877	Anaerobic nitric oxide reductase flavorubredoxin	norV	4.10053	3.4169	0.000952381
	P77171	Uncharacterized HTH-type transcriptional regulator YdcI	ydcI	4.63984	-3.07417	0.00109091	•
	P39389	Uncharacterized HTH-type transcriptional regulator YjiR	yjiR	1.52637	4.51272	0.00173913	•
	P76361	Inner membrane protein YeeR	yeeR	6.43182	-2.64694	0.002	•
	P64488	Uncharacterized protein YeaR	yeaR	4.29068	2.74064	0.00251852	•
	P0AC47	Fumarate reductase iron-sulfur subunit	frdB	4.07238	2.80579	0.00261538	•
	P05052	HTH-type transcriptional regulator AppY	appY	3.32348	2.98965	0.00272	•
	Q46939	Probable acetyl-CoA acetyltransferase	yqeF	3.74692	-2.693	0.00428571	•
	P0AC23	Probable formate transporter 1	focA	5.70828	2.31794	0.00731034	•
	P30125	3-isopropylmalate dehydrogenase	leuB	8.1518	2.11196	0.0083871	•
	P28903	Anaerobic ribonucleoside-triphosphate reductase	nrdD	10.0939	2.08141	0.00853333	•
	P09151	2-isopropylmalate synthase	leuA	5.1762	2.19683	0.010303	•
	P0A6E9	ATP-dependent dethiobiotin synthetase BioD 2	bioD2	3.82254	2.32596	0.010625	•
	P0A9X9	Cold shock protein CspA	cspA	4.52088	2.17347	0.0107692	•
	P05793	Ketol-acid reductoisomerase	ilvC	6.25113	2.0593	0.0108	•
	P0AEH5	Protein ElaB	elaB	1.77433	2.78626	0.0108421	•
	P00363	Fumarate reductase flavoprotein subunit	frdA	7.55737	2.04754	0.0108571	•
	P22525	Probable L,D-transpeptidase YcbB	ycbB	2.81046	2.42896	0.0109189	•
	P46859	Thermoresistant gluconokinase	gntK	2.44531	-2.53755	0.0111111	•
	P09833	Molybdenum import ATP-binding protein ModC	modC	1.82234	-2.8214	0.0111765	•
	P30749	Molybdopterin synthase catalytic subunit	moaE	5.80816	2.02495	0.0122927	•
	P0C037	UPF0345 protein YaiE	yaiE	3.77303	-2.14577	0.012381	•
	P0A996	Anaerobic glycerol-3-phosphate dehydrogenase subunit C	glpC	4.5162	1.985	0.0124082	•
	P0AGB3	RNA polymerase sigma factor RpoH	rpoH	8.9731	1.87402	0.0124651	•
	P30126	3-isopropylmalate dehydratase small subunit	leuD	2.97637	2.17812	0.0125106	•
	P78067	Thiosulfate sulfurtransferase YnjE	ynjE	2.60537	-2.22393	0.0125833	•
	P39829	D-galactarate dehydratase	garD	3.54314	2.13549	0.0126364	•
	P09980	ATP-dependent DNA helicase Rep	rep	8.60593	-1.85011	0.0126957	•
	P38134	Tyrosine-protein kinase etk	etk	5.452	-1.96235	0.0128	•
	In red Proteins with a negative difference
	• Proteins differentially found but not annoted in Fig. S3A

## Sheet: Differential Proteins FigS3B
	Majority protein IDs	Protein names	Gene names	-LOG10(P-value)	Difference (LOG2)	q-value (pFDR)
	P03023	Lactose operon repressor	lacI	3.36069	10.0714	0	•
	P0AF26	Nitrate reductase molybdenum cofactor assembly chaperone NarJ	narJ	3.29706	9.22178	0
	P11349	Respiratory nitrate reductase 1 beta chain	narH	3.45404	7.50441	0
	P11350	Respiratory nitrate reductase 1 gamma chain	narI	4.89154	6.61529	0
	P05804	Beta-glucuronidase	uidA	6.67282	4.66479	0.000666667	•
	P09152	Respiratory nitrate reductase 1 alpha chain	narG	3.93297	5.8416	0.0008
	• Proteins differentially found but not annoted in Fig. S3B
