# Supplementary material for: Clustering as a Means To Control Nitrate Respiration Efficiency and Toxicity in Escherichia coli
Source: mBio. 2019 Oct 22;10(5):e01832-19. doi: 10.1128/mBio.01832-19 (PMC6805990; doi:10.1128/mBio.01832-19)
Supplement: TABLE S2 [file mBio.01832-19-st002.xlsx]

## Sheet: Differential Proteins from Fig2
	Protein IDs	Protein names	Gene names	-LOG10(P-value)	Difference (LOG2)	q-value (pFDR)
	P0AEK7	Formate dehydrogenase, nitrate-inducible, cytochrome b556(Fdn) subunit	fdnI	11.0182	3.88879	0
	P0A6E9	ATP-dependent dethiobiotin synthetase BioD 2	bioD2	9.95378	4.08491	0	•
	P08201	Nitrite reductase (NADH) large subunit	nirB	13.9411	4.43176	0
	P10903	Nitrate/nitrite transporter NarK	narK	10.885	4.58177	0
	P0A9I8	Nitrite reductase (NADH) small subunit	nirD	8.4892	5.27924	0
	P75824	NADH oxidoreductase HCR	hcr	16.9124	8.55015	0
	P75825	Hydroxylamine reductase	hcp	7.55504	10.8381	0
	P24183	Formate dehydrogenase, nitrate-inducible, major subunit	fdnG	15.5618	3.67456	0.0005
	P37342	Uncharacterized protein YjjI	yjjI	6.8847	3.80731	0.00222222	+
	P77302	Probable diguanylate cyclase YdaM	ydaM	6.62936	-3.51461	0.0032	+
	P30745	Cyclic pyranopterin monophosphate synthase	moaA	11.0299	2.71242	0.0105455	•
	P0AAN3	Hydrogenase isoenzymes nickel incorporation protein HypB	hypB	4.97048	2.95007	0.0135385	+
	P77171	Uncharacterized HTH-type transcriptional regulator YdcI	ydcI	4.9611	-2.99528	0.014	+
	P24232	Flavohemoprotein	hmp	7.75308	2.57139	0.0197143
	P0AAJ3	Formate dehydrogenase, nitrate-inducible, iron-sulfur subunit	fdnH	7.11697	2.54525	0.0226667
	P28903	Anaerobic ribonucleoside-triphosphate reductase	nrdD	10.8005	2.29594	0.0275	•
	P76440	NAD-dependent dihydropyrimidine dehydrogenase subunit PreT	preT	4.39192	2.6445	0.0284706	+
	P0A9X9	Cold shock protein CspA	cspA	5.57266	2.43871	0.0355556	•
	In red Proteins with a negative difference
	• Proteins differentially found but not annoted in Fig. 2
	+ proteins identified as being unspecific partners of the nitrate reductase
