# Supplementary material for: Clustering as a Means To Control Nitrate Respiration Efficiency and Toxicity in Escherichia coli
Source: mBio. 2019 Oct 22;10(5):e01832-19. doi: 10.1128/mBio.01832-19 (PMC6805990; doi:10.1128/mBio.01832-19)
Supplement: TABLE S3 [file mBio.01832-19-st003.xlsx]

## Sheet: LFQ intensities of interactome 
	Untagged					Tagged			Untagged		Tagged
	Replicat 1	Replicat 2	Replicat 3		Replicat 1	Replicat 2	Replicat 3						Diferrence Tagged vs untagged
	O2moinsGlucose				O2moinsGlucose				Average O2moinsGlucose		Average O2moinsGlucose
fdnG	30.3322	28.0365	28.0408		27.8252	29.139	29.4775		28.8032		28.8139		0.0107333
fdnH	26.9048	25.2912	25.3697		25.4036	26.9687	27.0358		25.8552		26.4694		0.614133
fdnI	21.8681	19.5582	19.1993		20.2865	NaN	NaN		20.2085		20.2865		0.0779667
narK	26.0824	26.9712	26.7992		21.8954	22.4176	22.868		26.6176		22.3937		-4.22393
nirB	32.9722	32.829	33.0281		30.0237	29.1366	29.1009		32.9431		29.4204		-3.5227
nirD	27.8072	27.5936	27.8386		24.1768	23.2444	22.7271		27.7465		23.3828		-4.3637
hcp	14.9569	23.1759	23.9737		15.9702	NaN	NaN		20.7022		15.9702		-4.73197
hcr	21.6705	19.2935	21.127		21.2785	19.5804	18.528		20.697		19.7956		-0.901367
hmp	23.2045	22.0683	21.8144		22.4422	23.5483	21.1115		22.3624		22.3673		0.00493333
	O2moinsNO3				O2moinsNO3
fdnG	26.8077	28.2089	28.0951		31.1027	30.973	30.6196		27.7039		30.8984		3.19453
fdnH	23.6166	24.63	23.8749		28.163	28.2131	27.5639		24.0405		27.98		3.9395
fdnI	NaN	18.6458	17.8517		23.4074	22.9983	23.3787		18.2488		23.2615		5.01272
narK	21.0685	21.1174	21.7883		25.167	25.0929	24.9495		21.3247		25.0698		3.74507
nirB	27.2782	28.948	28.7918		31.227	31.526	31.6579		28.3393		31.4703		3.13097
nirD	NaN	22.7433	23.3493		24.8392	26.1564	25.6279		23.0463		25.5412		2.49487
hcp	NaN	23.4366	22.0679		29.3709	30.2334	29.5478		22.7523		29.7174		6.96512
hcr	NaN	16.8127	17.267		28.1153	28.5749	28.2365		17.0399		28.3089		11.2691
hmp	19.5271	23.7578	24.0021		26.145	26.9932	26.8144		22.429		26.6509		4.22187
	O2plusNO3				O2plusNO3
fdnG	26.6874	27.5982	27.6755		26.9339	27.429	27.3087		27.3204		27.2239		-0.0965
fdnH	21.231	25.0276	23.866		25.8652	25.2896	25.1495		23.3749		25.4348		2.0599
fdnI	NaN	NaN	NaN		19.0363	NaN	18.8311		NaN		18.9337		NaN
narK	21.1569	20.7242	20.9362		20.2385	20.7041	20.5215		20.9391		20.488		-0.451067
nirB	27.2642	28.0352	28.1043		26.5172	27.571	27.0274		27.8012		27.0385		-0.7627
nirD	NaN	NaN	20.7713		NaN	18.5992	19.2404		20.7713		18.9198		-1.8515
hcp	16.8686	23.3213	23.6427		15.7838	18.8429	19.9871		21.2775		18.2046		-3.07293
hcr	17.2419	NaN	NaN		NaN	NaN	19.1967		17.2419		19.1967		1.9548
hmp	22.8253	23.7818	23.1062		23.3359	24.2438	24.6589		23.2378		24.0795		0.841767
NaN: not detected
O2moinsGlucose: anaerobic fermentative condition
O2moinsNO3: nitrate-respiring condition
O2plusNO3: aerobic respiring condition

## Sheet: Full dataset
Protein IDs	Protein names	Gene names	Number of Peptides	Sequence coverage [%]	Q-value for identification	Score for identification	MS/MS count	LFQ intensity Deltahcp_GFPmoins_O2moinsNO3_Exp0_a	LFQ intensity Deltahcp_GFPmoins_O2moinsNO3_Exp0_b	LFQ intensity Deltahcp_GFPmoins_O2moinsNO3_Exp0_c	LFQ intensity Deltahcp_GFPmoins_O2moinsNO3_Exp1_a	LFQ intensity Deltahcp_GFPmoins_O2moinsNO3_Exp1_b	LFQ intensity Deltahcp_GFPmoins_O2moinsNO3_Exp1_c	LFQ intensity Deltahcp_GFPmoins_O2moinsNO3_Exp2_a	LFQ intensity Deltahcp_GFPmoins_O2moinsNO3_Exp2_b	LFQ intensity Deltahcp_GFPmoins_O2moinsNO3_Exp2_c	LFQ intensity Deltahcp_GFPplus_O2moinsNO3_Exp0_a	LFQ intensity Deltahcp_GFPplus_O2moinsNO3_Exp0_b	LFQ intensity Deltahcp_GFPplus_O2moinsNO3_Exp0_c	LFQ intensity Deltahcp_GFPplus_O2moinsNO3_Exp1_a	LFQ intensity Deltahcp_GFPplus_O2moinsNO3_Exp1_b	LFQ intensity Deltahcp_GFPplus_O2moinsNO3_Exp1_c	LFQ intensity Deltahcp_GFPplus_O2moinsNO3_Exp2_a	LFQ intensity Deltahcp_GFPplus_O2moinsNO3_Exp2_b	LFQ intensity Deltahcp_GFPplus_O2moinsNO3_Exp2_c	LFQ intensity WT_GFPmoins_O2moinsGlucose_Exp0_a	LFQ intensity WT_GFPmoins_O2moinsGlucose_Exp0_b	LFQ intensity WT_GFPmoins_O2moinsGlucose_Exp0_c	LFQ intensity WT_GFPmoins_O2moinsGlucose_Exp1_a	LFQ intensity WT_GFPmoins_O2moinsGlucose_Exp1_b	LFQ intensity WT_GFPmoins_O2moinsGlucose_Exp1_c	LFQ intensity WT_GFPmoins_O2moinsGlucose_Exp2_a	LFQ intensity WT_GFPmoins_O2moinsGlucose_Exp2_b	LFQ intensity WT_GFPmoins_O2moinsGlucose_Exp2_c	LFQ intensity WT_GFPmoins_O2moinsNO3_Exp0_a	LFQ intensity WT_GFPmoins_O2moinsNO3_Exp0_b	LFQ intensity WT_GFPmoins_O2moinsNO3_Exp0_c	LFQ intensity WT_GFPmoins_O2moinsNO3_Exp1_a	LFQ intensity WT_GFPmoins_O2moinsNO3_Exp1_b	LFQ intensity WT_GFPmoins_O2moinsNO3_Exp1_c	LFQ intensity WT_GFPmoins_O2moinsNO3_Exp2_a	LFQ intensity WT_GFPmoins_O2moinsNO3_Exp2_b	LFQ intensity WT_GFPmoins_O2moinsNO3_Exp2_c	LFQ intensity WT_GFPmoins_O2plusNO3_Exp0_a	LFQ intensity WT_GFPmoins_O2plusNO3_Exp0_b	LFQ intensity WT_GFPmoins_O2plusNO3_Exp0_c	LFQ intensity WT_GFPmoins_O2plusNO3_Exp1_a	LFQ intensity WT_GFPmoins_O2plusNO3_Exp1_b	LFQ intensity WT_GFPmoins_O2plusNO3_Exp1_c
P00350	6-phosphogluconate dehydrogenase, decarboxylating	gnd	44	92.7	0	323.31	4495	32.7869834899902	32.8657760620117	32.8220024108887	32.6919784545898	32.6340675354004	32.6392936706543	32.5170707702637	32.4979782104492	32.4902534484863	32.4902763366699	32.456428527832	32.5225296020508	32.315975189209	32.2478790283203	32.1722106933594	32.0272941589355	31.9904403686523	32.0218811035156	33.0405654907227	33.0714378356934	33.0835380554199	32.4027862548828	32.4298934936523	32.4449501037598	32.4383735656738	32.4209403991699	32.4118041992188	31.3694248199463	31.2403621673584	31.2998027801514	32.6194915771484	32.5845718383789	32.6201667785645	32.5391998291016	32.5766410827637	32.5716781616211	32.0006828308105	32.032657623291	32.0109519958496	32.1943092346191	32.1756935119629	32.1869201660156
P00363	Fumarate reductase flavoprotein subunit	frdA	34	67.3	0	323.31	664	24.4636993408203	24.9063739776611	24.6394805908203	24.586576461792	24.5102062225342	23.936429977417	24.2451763153076	24.1806354522705	21.6395359039307	26.2876777648926	26.2374305725098	26.052604675293	26.0704040527344	25.823522567749	26.2103157043457	26.7154178619385	26.0370788574219	26.6471881866455	28.2484378814697	28.1685390472412	28.154748916626	27.525146484375	27.6806335449219	27.6935844421387	27.5939884185791	27.6243591308594	27.57737159729	24.5393714904785	22.8986263275146	23.5854320526123	24.4407577514648	24.2133407592773	23.8854846954346	23.9218883514404	24.5906372070313	24.5247421264648	24.5185737609863	24.2406711578369	24.4166736602783	24.0170783996582	24.7919845581055	24.1428928375244
P00370	NADP-specific glutamate dehydrogenase	gdhA	23	70.9	0	323.31	842	27.5859889984131	27.4751415252686	27.5143508911133	26.0535984039307	26.1546440124512	26.323558807373	27.029390335083	26.9005813598633	27.0306529998779	27.5702209472656	27.6003112792969	27.5990352630615	26.6971035003662	26.7092514038086	26.8018093109131	26.4422454833984	26.3416900634766	26.517162322998	27.7975482940674	27.8172035217285	27.8140888214111	27.0149955749512	27.1317310333252	27.0993881225586	27.0686626434326	27.067533493042	27.0045318603516	26.9359569549561	27.1454982757568	26.8568553924561	26.0497207641602	26.1846694946289	26.0597591400146	26.0676155090332	26.0152282714844	25.9755039215088	26.3675804138184	26.5322399139404	26.4645709991455	26.81298828125	26.7100391387939	26.7235126495361
P00393	NADH dehydrogenase	ndh	31	74.4	0	323.31	1172	27.3973789215088	27.5388984680176	27.6011619567871	27.9811992645264	28.0096130371094	27.8573303222656	27.7487449645996	27.5787391662598	27.6253337860107	27.7783756256104	27.8742008209229	27.8595237731934	27.7047080993652	27.6063957214355	27.5370483398438	27.9827766418457	28.0691738128662	28.0578079223633	28.4292602539063	28.4470710754395	28.5138988494873	28.3559036254883	28.2907905578613	28.3323192596436	27.9715843200684	28.067174911499	27.9395484924316	28.6114349365234	28.4830455780029	28.4366264343262	27.4640407562256	27.3527069091797	27.4710369110107	27.5552310943604	27.6491069793701	27.5979709625244	27.8137226104736	27.6834468841553	27.88623046875	27.6978321075439	27.8031044006348	27.6607818603516
P00448	Superoxide dismutase [Mn]	sodA	14	82.5	0	323.31	842	30.3296718597412	30.5094699859619	30.3150577545166	29.2818660736084	29.2610511779785	29.3167400360107	28.9807357788086	29.0408515930176	29.0747985839844	30.4744071960449	30.5462779998779	30.6829452514648	30.0498600006104	30.1605072021484	30.1369953155518	29.6777305603027	29.3599281311035	29.4931049346924	29.0410079956055	28.9985466003418	28.9227504730225	27.0588932037354	26.8449363708496	27.0371627807617	27.01881980896	27.1826248168945	27.091136932373	28.8179969787598	28.7873401641846	28.8004837036133	29.2931175231934	29.2819118499756	29.2832374572754	29.4485683441162	29.4367046356201	29.4563446044922	29.1148567199707	29.0942878723145	29.2675609588623	29.5566558837891	29.4940776824951	29.5142192840576
P00452	Ribonucleoside-diphosphate reductase 1 subunit alpha	nrdA	46	60.6	0	323.31	2579	30.1929588317871	30.1597862243652	30.1637496948242	30.0720157623291	30.1319770812988	30.1027450561523	29.8612403869629	29.9777374267578	29.9496288299561	30.2253856658936	30.1088638305664	30.0805530548096	30.0531024932861	30.033805847168	30.0608520507813	29.5884037017822	29.6535053253174	29.6094989776611	30.2274532318115	30.1674633026123	30.311056137085	29.5427780151367	29.5991058349609	29.6384963989258	29.6109085083008	29.6596412658691	29.6455917358398	29.5735664367676	29.5006084442139	29.5031700134277	29.8791618347168	29.9019622802734	29.8969783782959	29.9726810455322	29.953104019165	29.923656463623	29.8834934234619	29.908275604248	29.8715744018555	29.8217258453369	29.8773040771484	29.8760604858398
P00490	Maltodextrin phosphorylase	malP	46	72.1	0	323.31	1591	28.0978317260742	28.0928516387939	28.2964916229248	27.9382038116455	27.9684562683105	27.9443607330322	28.1141109466553	28.2446784973145	28.106294631958	28.3064785003662	28.128833770752	28.2153053283691	28.0997886657715	28.0375823974609	28.0087051391602	27.9808731079102	28.0165901184082	28.0666618347168	29.9089908599854	29.7363777160645	29.8088073730469	29.6122264862061	29.5926876068115	29.7628440856934	29.5406913757324	29.5575695037842	29.5921001434326	28.336540222168	28.2762641906738	28.2301807403564	28.0027084350586	28.0191898345947	27.9134788513184	27.9081039428711	27.9081611633301	27.7175769805908	27.8154335021973	27.6391353607178	27.7727870941162	28.1067943572998	28.0529460906982	28.02907371521
P00509	Aspartate aminotransferase	aspC	29	67.7	0	293.78	1225	29.4260845184326	29.409366607666	29.4189262390137	29.1115016937256	29.1821994781494	29.1185989379883	29.2789249420166	29.2297687530518	29.1772403717041	29.3717308044434	29.4817581176758	29.4183826446533	29.1273097991943	29.1636543273926	29.1979808807373	29.1729316711426	29.0295486450195	29.1487274169922	28.9192314147949	28.9854679107666	28.8093738555908	28.4666881561279	28.5849151611328	28.5190086364746	28.5032825469971	28.6988925933838	28.5100536346436	28.8558769226074	28.7592601776123	28.8101406097412	29.1447448730469	29.0614433288574	29.1277770996094	29.1080665588379	29.0151271820068	29.0615730285645	28.5551204681396	28.5625991821289	28.5750637054443	29.0762004852295	28.9918594360352	29.1051464080811
P00547	Homoserine kinase	thrB	9	35.5	0	133.77	213	25.583683013916	25.4919776916504	25.6130466461182	25.2991847991943	25.4301071166992	25.6821212768555	25.2998123168945	25.3823509216309	25.4792041778564	25.4984149932861	25.6944484710693	25.730447769165	25.1017742156982	24.8236198425293	25.3774280548096	25.1716537475586	25.2491989135742	24.1188621520996	25.4101524353027	25.4829921722412	25.2797660827637	25.0867099761963	25.2459392547607	25.4643535614014	24.9988632202148	25.043851852417	25.3233013153076	25.074634552002	25.0721015930176	25.2500305175781	25.5617408752441	25.5767517089844	25.5175228118896	25.4449329376221	25.7462215423584	25.7452220916748	25.1068935394287	25.2756156921387	25.3633918762207	25.4830532073975	25.2272186279297	24.9963226318359
P00550	PTS system mannitol-specific EIICBA component;Mannitol permease IIC component;Mannitol-specific phosphotransferase enzyme IIB component;Mannitol-specific phosphotransferase enzyme IIA component	mtlA	22	42.5	0	323.31	824	27.5379371643066	27.7008781433105	27.5634727478027	27.1205043792725	27.1328105926514	27.2328815460205	27.3088665008545	27.1585578918457	27.2207584381104	27.8415222167969	27.8775386810303	27.8339443206787	27.4159488677979	27.4324493408203	27.4685535430908	28.1235160827637	27.9929676055908	28.2502021789551	26.9791278839111	27.2403621673584	27.3541374206543	26.407901763916	26.4061832427979	26.3738651275635	26.4601402282715	26.5190391540527	26.3049907684326	27.1767406463623	27.2162303924561	27.3261165618896	27.06640625	27.0301265716553	27.0615730285645	27.5359363555908	27.4433212280273	27.4365863800049	27.7608470916748	27.5263404846191	27.4757595062256	26.6931190490723	26.8592281341553	26.6020126342773
P00561	Bifunctional aspartokinase/homoserine dehydrogenase 1;Aspartokinase;Homoserine dehydrogenase	thrA	45	73.7	0	323.31	2476	29.5956077575684	29.5824947357178	29.6191368103027	29.6236267089844	29.6833972930908	29.6578540802002	29.6200103759766	29.6025619506836	29.5684280395508	29.6489028930664	29.5310916900635	29.5250148773193	29.2662887573242	29.3221454620361	29.3171291351318	29.4873466491699	29.4362277984619	29.5117511749268	29.4027767181396	29.2680530548096	29.3282794952393	29.0174388885498	29.0479393005371	29.0258045196533	28.9968509674072	28.9613246917725	29.0138244628906	29.4578533172607	29.4951457977295	29.5265655517578	29.5808792114258	29.5002841949463	29.549991607666	29.634069442749	29.6947803497314	29.7025623321533	29.9000911712646	29.7995109558105	29.9472618103027	29.5770473480225	29.52561378479	29.5975799560547
P00562	Bifunctional aspartokinase/homoserine dehydrogenase 2;Aspartokinase;Homoserine dehydrogenase	metL	42	62.6	0	323.31	962	28.3400249481201	28.1813926696777	28.2041053771973	28.0972805023193	28.1036968231201	28.0619335174561	27.8719120025635	27.9093627929688	27.8817443847656	27.8106002807617	27.6876583099365	27.7780628204346	27.7705211639404	27.7081336975098	27.9681262969971	27.3382415771484	27.4948024749756	27.5489253997803	28.2626647949219	28.3081283569336	28.2339324951172	27.7132568359375	27.8702659606934	27.7773723602295	27.8756656646729	27.9298763275146	27.9075317382813	27.7414321899414	27.6770076751709	27.629508972168	28.0377902984619	27.983865737915	27.9472618103027	28.0846138000488	28.1504955291748	28.1061954498291	27.9877185821533	28.0111064910889	27.905065536499	27.7270889282227	27.5984668731689	27.7516193389893
P00579	RNA polymerase sigma factor RpoD	rpoD	28	50.4	0	323.31	1612	28.5539131164551	28.5356407165527	28.5037002563477	28.6742477416992	28.6055850982666	28.5478229522705	28.5341186523438	28.6883926391602	28.6214962005615	29.0828647613525	29.3052387237549	29.2405223846436	29.3093872070313	29.282133102417	29.280517578125	28.864875793457	28.8706188201904	28.9642486572266	29.1489200592041	29.1136894226074	29.0368232727051	28.8435592651367	28.9276180267334	28.9428806304932	28.8968048095703	29.041633605957	28.9427394866943	29.209529876709	29.204174041748	29.2856197357178	28.5559978485107	28.5407104492188	28.594202041626	28.6385135650635	28.5360107421875	28.5793876647949	28.2674503326416	28.2064361572266	28.1248474121094	28.7240657806396	28.7176418304443	28.6870231628418
P00582	DNA polymerase I	polA	52	72.7	0	323.31	2126	29.9102783203125	29.8742294311523	29.8896579742432	29.8927726745605	29.8410568237305	29.8414764404297	29.8349533081055	29.9710369110107	29.904260635376	29.9751434326172	29.9383163452148	29.8551197052002	29.9015312194824	29.8185005187988	29.8256893157959	29.8048133850098	29.4939250946045	29.6796951293945	30.1976528167725	30.226993560791	30.2229690551758	29.8809146881104	29.8672485351563	29.9789657592773	29.9440536499023	29.9185485839844	29.9703502655029	29.6721248626709	29.7602596282959	29.8632507324219	29.7759761810303	29.7907466888428	29.6610870361328	29.6185245513916	29.7005138397217	29.6524620056152	29.512523651123	29.5554313659668	29.5484294891357	29.8354949951172	29.9135646820068	29.9329776763916
P00722	Beta-galactosidase	lacZ	6	8	0.0070159	2.3705	12	NaN	NaN	NaN	22.3047714233398	22.3028774261475	22.2151641845703	23.3120212554932	23.2446556091309	23.4677467346191	21.2663078308105	23.3361988067627	21.3468952178955	21.937614440918	20.7094402313232	NaN	21.123384475708	21.3474349975586	21.032075881958	23.1930084228516	23.1504745483398	23.1929035186768	21.604175567627	NaN	NaN	NaN	NaN	22.7247352600098	23.4333896636963	27.482084274292	23.4437961578369	NaN	NaN	NaN	NaN	NaN	NaN	21.3134059906006	NaN	21.3948249816895	NaN	NaN	NaN
P00803	Signal peptidase I	lepB	7	34	0	21.095	177	23.6896591186523	23.8440265655518	23.9519824981689	24.0969181060791	24.1819229125977	24.2643489837646	24.1779766082764	24.4150619506836	24.4051609039307	22.9034519195557	23.5996875762939	23.0481491088867	23.9641094207764	23.3709259033203	23.7239036560059	24.7226524353027	24.9429740905762	24.9302597045898	23.3477325439453	23.5108699798584	23.234676361084	24.2453231811523	24.47047996521	24.6091327667236	24.4921607971191	24.3712577819824	24.2936878204346	24.8337860107422	24.7312774658203	24.6771278381348	24.1027755737305	24.1322612762451	24.1740188598633	23.4268798828125	23.4985046386719	23.417896270752	23.7706203460693	24.3905410766602	24.0745544433594	23.7436561584473	23.685920715332	23.9017772674561
P00805	L-asparaginase 2	ansB	12	35.1	0	116.02	55	NaN	NaN	NaN	21.5036811828613	NaN	22.0790710449219	20.8064041137695	20.5361137390137	20.5213317871094	NaN	21.2478294372559	20.8010444641113	20.0913276672363	21.1065502166748	NaN	20.7168254852295	NaN	20.7923336029053	24.629732131958	23.5921783447266	24.1278610229492	25.0988464355469	23.9089393615723	24.9369678497314	25.9915943145752	25.8353061676025	25.102014541626	NaN	NaN	NaN	NaN	20.8302803039551	19.8436660766602	NaN	20.2954692840576	22.6986503601074	NaN	NaN	NaN	NaN	NaN	NaN
P00864	Phosphoenolpyruvate carboxylase	ppc	64	74.5	0	323.31	4085	30.3241004943848	30.29274559021	30.388744354248	30.2184734344482	30.2812919616699	30.3114891052246	30.2002277374268	30.2384281158447	30.2343215942383	30.7447891235352	30.7840976715088	30.8426609039307	30.6753082275391	30.6204299926758	30.5934352874756	30.3236713409424	30.3297786712646	30.2827281951904	30.7038822174072	30.7053680419922	30.6762351989746	30.5069179534912	30.5229034423828	30.5270118713379	30.6748046875	30.6848697662354	30.7211017608643	30.5164375305176	30.5106964111328	30.5198154449463	30.2684097290039	30.2623729705811	30.2364902496338	30.1369953155518	30.1180534362793	30.0921955108643	29.8205547332764	29.7983684539795	29.8293533325195	30.4967651367188	30.4284229278564	30.4507141113281
P00887	Phospho-2-dehydro-3-deoxyheptonate aldolase, Trp-sensitive	aroH	20	69.5	0	323.31	946	28.8488502502441	28.6480445861816	28.6174030303955	28.7265033721924	28.4704170227051	28.5327453613281	28.3449001312256	28.4648990631104	28.4201717376709	27.8731441497803	27.9262046813965	27.8269920349121	27.5414867401123	27.6061134338379	27.4332466125488	27.134672164917	27.4927425384521	27.2427272796631	28.7046089172363	28.7606887817383	28.6374778747559	27.4816226959229	27.4903717041016	27.6572418212891	27.6196098327637	27.6654644012451	27.7216243743896	27.6221256256104	27.508846282959	27.7097110748291	28.6785202026367	28.659761428833	28.6011619567871	28.725757598877	28.685754776001	28.5626735687256	28.2843627929688	28.318380355835	28.3304405212402	27.5260429382324	27.4916725158691	27.3489990234375
P00888	Phospho-2-dehydro-3-deoxyheptonate aldolase, Tyr-sensitive	aroF	14	57.3	0	98.358	299	25.3199653625488	25.3449935913086	25.5466022491455	24.8004035949707	24.6227684020996	24.9288158416748	25.096435546875	25.1537170410156	25.0067596435547	25.1334381103516	25.1514339447021	25.2297878265381	24.5962791442871	24.8203601837158	24.5807247161865	24.4128665924072	24.632007598877	24.2638473510742	25.224645614624	25.2050476074219	25.3646278381348	24.7221851348877	24.6060848236084	24.9601383209229	24.9381351470947	25.0344791412354	24.8961982727051	23.098669052124	23.7621288299561	23.8257064819336	24.8735198974609	24.6346130371094	24.5810699462891	24.7180080413818	24.7836170196533	24.7809181213379	25.6386241912842	25.3035449981689	25.3496227264404	24.3054256439209	24.4900207519531	24.4330081939697
P00893	Acetolactate synthase isozyme 3 large subunit	ilvI	10	26.7	0	71.821	86	23.7633438110352	23.9366092681885	24.0555648803711	23.1963901519775	23.1758460998535	23.1911869049072	22.8303184509277	22.5570964813232	23.2313251495361	22.67555809021	23.7178516387939	23.2714195251465	23.4774131774902	23.4477100372314	22.9980030059814	NaN	NaN	NaN	24.4095039367676	24.5426826477051	24.1990299224854	23.6335601806641	24.0496788024902	23.7662792205811	23.9995517730713	23.7429370880127	24.2140083312988	22.8374977111816	23.0444355010986	22.7648830413818	22.8794212341309	23.1510925292969	23.0681037902832	22.5277404785156	22.4729595184326	22.697717666626	22.7939414978027	23.423677444458	23.2337856292725	23.2947387695313	22.8034706115723	22.2026653289795
P00894	Acetolactate synthase isozyme 3 small subunit	ilvH	5	41.7	0	62.338	66	23.3482723236084	23.2738380432129	23.1689033508301	22.4110584259033	22.7359313964844	20.6321849822998	NaN	22.7751903533936	NaN	22.4605903625488	22.2449588775635	22.9643039703369	NaN	NaN	NaN	NaN	NaN	NaN	24.1580009460449	24.7057762145996	24.5894374847412	22.9007091522217	23.0651321411133	22.8854103088379	22.7500514984131	23.1850280761719	23.1754055023193	NaN	NaN	22.6547985076904	22.0715618133545	22.3250675201416	22.2772197723389	21.917652130127	22.6467590332031	22.0984764099121	22.4127388000488	22.4212913513184	22.0977058410645	22.8090572357178	20.6342258453369	22.5760478973389
P00895	Anthranilate synthase component 1	trpE	35	78.3	0	323.31	2860	31.238597869873	31.2335224151611	31.3179702758789	31.1944847106934	31.1636295318604	31.2399082183838	31.2851009368896	31.3736305236816	31.3273696899414	30.8022422790527	30.7262287139893	30.8219089508057	30.6646690368652	30.6299266815186	30.6525821685791	30.4648990631104	30.4231204986572	30.394172668457	30.4544448852539	30.4993343353271	30.3944797515869	29.8480758666992	29.9081325531006	29.8749923706055	29.800422668457	29.8416271209717	29.7879009246826	30.0196933746338	30.0810623168945	30.0471324920654	31.2383708953857	31.2453594207764	31.2604122161865	31.2622623443604	31.3198013305664	31.3574657440186	31.172420501709	31.1827545166016	31.1758728027344	30.4409484863281	30.5101299285889	30.6039047241211
P00904	Bifunctional protein TrpGD;Anthranilate synthase component 2;Anthranilate phosphoribosyltransferase	trpGD	22	76.5	0	323.31	2076	31.1665058135986	31.0241279602051	31.0700969696045	30.950325012207	31.0528430938721	30.8941040039063	31.0670204162598	31.0131855010986	31.0072479248047	30.8457298278809	30.8365039825439	30.6220035552979	30.6237487792969	30.5487613677979	30.4365863800049	30.2082748413086	30.2476234436035	30.1806812286377	29.9778747558594	30.0411376953125	30.0783920288086	29.5769214630127	29.5017280578613	29.5574226379395	29.5974559783936	29.52467918396	29.5752449035645	30.1173114776611	30.124231338501	30.0901775360107	31.1504344940186	31.0018901824951	30.9402770996094	31.1964206695557	31.2218170166016	31.0359058380127	30.965404510498	30.9123516082764	30.9359302520752	30.4470710754395	30.384428024292	30.4507141113281
P00909	Tryptophan biosynthesis protein TrpCF;Indole-3-glycerol phosphate synthase;N-(5-phospho-ribosyl)anthranilate isomerase	trpC	31	76.8	0	323.31	2602	31.1410827636719	31.1620101928711	31.2118167877197	31.0478477478027	31.0508995056152	30.9317092895508	31.0620098114014	31.0674057006836	31.1213321685791	30.899299621582	30.7549362182617	30.8181037902832	30.7506294250488	30.7574806213379	30.7631130218506	30.5388069152832	30.5708179473877	30.5955715179443	30.3259239196777	30.2314643859863	30.3372421264648	29.974458694458	30.0289421081543	30.2057132720947	30.0434875488281	29.9585075378418	29.9708995819092	30.0653533935547	30.028284072876	30.0967273712158	31.0878410339355	31.0095863342285	30.9799194335938	30.9786243438721	30.9194717407227	30.9615459442139	30.3632755279541	30.5334320068359	30.4999046325684	30.4668445587158	30.4617805480957	30.5563640594482
P00914	Deoxyribodipyrimidine photo-lyase	phrB	12	29.2	0	27.368	66	22.7299919128418	23.1123695373535	23.2992191314697	22.6688442230225	22.5313854217529	22.9328479766846	22.9288425445557	22.655366897583	NaN	22.9121971130371	23.5453357696533	23.8088226318359	22.8579292297363	22.6566543579102	23.5117149353027	24.0478496551514	23.9124164581299	23.4925289154053	23.6878452301025	23.7526664733887	23.7526664733887	23.0331344604492	23.029634475708	23.243595123291	23.1872806549072	23.1863746643066	23.2789516448975	22.1278915405273	22.6138038635254	NaN	22.6753845214844	22.0677604675293	22.3825035095215	22.2578182220459	22.7832679748535	22.4732322692871	23.2605495452881	23.6555633544922	23.3429946899414	NaN	22.7407150268555	23.1408653259277
P00926	D-serine dehydratase	dsdA	13	49.3	0	144.82	167	24.6653575897217	24.7663307189941	24.7700672149658	24.2103710174561	24.8345108032227	24.7603015899658	25.1666069030762	25.1000499725342	25.5810985565186	24.6658992767334	24.4300117492676	25.2820663452148	25.2937927246094	25.2024345397949	25.0596961975098	24.6393146514893	24.3879814147949	24.9899711608887	23.9681606292725	23.3041019439697	23.1626777648926	23.7366542816162	24.3683300018311	23.7883548736572	24.5476322174072	22.7280616760254	24.8745517730713	22.7089347839355	22.7216529846191	23.0684661865234	24.450984954834	24.686616897583	24.9801979064941	24.9875011444092	24.768705368042	24.8134288787842	23.9118690490723	23.1711349487305	23.8907814025879	24.1389923095703	24.1022148132324	24.4189262390137
P00934	Threonine synthase	thrC	27	89.7	0	323.31	1216	29.3283233642578	29.4211750030518	29.2839202880859	29.437915802002	29.466552734375	29.4094085693359	29.5061435699463	29.6300468444824	29.3584403991699	28.2833461761475	28.3750095367432	28.3117256164551	28.3549785614014	28.4135704040527	28.2234764099121	28.505973815918	28.383768081665	28.4326095581055	27.9978733062744	27.9434108734131	28.0479125976563	27.5715961456299	27.489070892334	27.514575958252	27.5316295623779	27.6872577667236	27.4943447113037	27.4529342651367	27.4521484375	27.5765056610107	29.4178009033203	29.331787109375	29.4623641967773	29.447603225708	29.4658908843994	29.3567428588867	29.4294013977051	29.5077514648438	29.5370483398438	28.382698059082	28.381254196167	28.4210147857666
P00935	Cystathionine gamma-synthase	metB	8	30.6	0	79.19	205	24.8079872131348	25.2001533508301	24.8155307769775	24.437967300415	24.4443645477295	24.3605155944824	24.5469264984131	24.4274559020996	23.8955974578857	25.2229881286621	24.9256954193115	24.6982173919678	24.6451549530029	24.8856716156006	24.4931392669678	24.4012584686279	24.4312229156494	24.4635734558105	24.5551433563232	24.3893604278564	24.3697280883789	23.6422920227051	23.6866703033447	23.836727142334	23.6824970245361	23.6508617401123	23.8054809570313	24.0143566131592	24.0627460479736	24.1034164428711	24.1649971008301	24.1784324645996	24.0197944641113	24.2249393463135	24.1467819213867	24.0893402099609	24.1744766235352	23.8693828582764	23.6918964385986	24.7231750488281	24.7171192169189	24.6048984527588
P00936	Adenylate cyclase	cyaA	35	51.3	0	240.1	663	26.9474849700928	26.6925868988037	26.7439384460449	26.7435531616211	26.7674922943115	26.7367324829102	26.8110294342041	26.6488342285156	26.5800342559814	26.1376247406006	26.1472091674805	26.1053352355957	26.1162261962891	25.9636039733887	26.029727935791	26.0525016784668	26.2469902038574	26.3518142700195	26.921049118042	27.0116939544678	26.9093055725098	26.5711917877197	26.640308380127	26.6750564575195	26.7291011810303	26.6528053283691	26.7037181854248	26.5512752532959	26.5255641937256	26.4867095947266	26.3982124328613	26.5953407287598	26.6222648620605	26.6697959899902	26.7284526824951	26.7142391204834	27.4090023040771	27.4051933288574	27.369945526123	26.5071220397949	26.5633125305176	26.6378231048584
P00944	Xylose isomerase	xylA	6	20	0	7.5554	50	23.6782035827637	23.3146514892578	23.5541477203369	NaN	NaN	NaN	NaN	NaN	NaN	23.9904041290283	23.8662738800049	23.669038772583	24.32106590271	23.9232482910156	24.4661273956299	NaN	NaN	NaN	NaN	NaN	NaN	NaN	NaN	NaN	NaN	NaN	NaN	NaN	23.5293388366699	NaN	23.9096717834473	NaN	23.3725204467773	23.5400238037109	23.7609100341797	23.3149280548096	23.0129585266113	23.4708518981934	23.3020114898682	21.9045543670654	21.5279312133789	NaN
P00946	Mannose-6-phosphate isomerase	manA	20	70.1	0	323.31	750	27.3451118469238	27.3725204467773	27.4627151489258	27.3572463989258	27.2774620056152	27.3011226654053	27.0001316070557	27.2944774627686	27.2047119140625	27.6598300933838	27.2622165679932	27.4072208404541	27.3091259002686	27.2277507781982	27.1591358184814	27.3113803863525	27.218542098999	27.1723594665527	27.4638862609863	27.6698627471924	27.4964046478271	26.7683773040771	26.7688808441162	26.9622364044189	26.8733787536621	26.8238372802734	26.9421253204346	26.116325378418	26.0479335784912	26.2052707672119	27.4006404876709	27.5050640106201	27.4051933288574	27.3412132263184	27.2569198608398	27.3302268981934	26.8055038452148	26.778938293457	26.7186870574951	27.2500667572021	27.2438163757324	27.1763610839844
P00954	Tryptophan--tRNA ligase	trpS	19	68	0	323.31	950	29.0130252838135	28.9264030456543	28.9311180114746	28.7859382629395	28.8864040374756	28.7564315795898	28.6002769470215	28.6066436767578	28.5732231140137	28.5462055206299	28.7048721313477	28.6641082763672	28.678955078125	28.7730388641357	28.6715183258057	28.3994178771973	28.2789249420166	28.6146335601807	28.9179229736328	29.2807388305664	29.0980587005615	28.4016170501709	28.2911415100098	28.2756862640381	28.1757888793945	28.4314136505127	28.2319202423096	27.3952560424805	27.4131259918213	27.5485591888428	28.7578620910645	28.7552852630615	28.7636680603027	29.0034065246582	29.0503540039063	28.8462524414063	28.2327899932861	28.3115100860596	28.2622623443604	28.603853225708	28.5908508300781	28.6637363433838
P00956	Isoleucine--tRNA ligase	ileS	63	80.6	0	323.31	4182	30.6295795440674	30.6694068908691	30.6753082275391	30.9427967071533	30.9159870147705	30.9682922363281	30.6774940490723	30.6591491699219	30.6379776000977	30.1213932037354	30.1590633392334	30.2397937774658	30.4749870300293	30.4255237579346	30.4116516113281	30.1536388397217	30.1829319000244	30.2192802429199	30.938455581665	30.8297920227051	30.8789138793945	30.3905906677246	30.4551296234131	30.4555225372314	30.5597400665283	30.5812740325928	30.5008544921875	30.1163196563721	30.1298904418945	30.198823928833	30.8305473327637	30.7782344818115	30.7622413635254	30.6567649841309	30.7400493621826	30.6894588470459	30.1423625946045	30.2775287628174	30.1593055725098	30.4360904693604	30.3578338623047	30.4679126739502
P00957	Alanine--tRNA ligase	alaS	66	76.7	0	323.31	4596	30.9846115112305	30.8576412200928	30.8296413421631	31.0674705505371	30.9986000061035	31.0370197296143	31.0370845794678	31.0944633483887	31.0210857391357	30.910135269165	30.9805316925049	30.987325668335	31.1444301605225	31.0505104064941	31.1429710388184	30.9269828796387	30.9508819580078	30.9561538696289	31.1327743530273	31.1321601867676	31.1210842132568	30.7773723602295	30.7976112365723	30.7544574737549	30.7847995758057	30.8535575866699	30.8568267822266	30.8096199035645	30.7405319213867	30.8588275909424	30.9842052459717	30.9625797271729	30.9559459686279	30.9010276794434	30.8985786437988	30.8473739624023	30.5113563537598	30.6046123504639	30.6054954528809	31.2328357696533	31.2011623382568	31.2483024597168
P00959	Methionine--tRNA ligase	metG	45	69.3	0	323.31	2301	29.4304180145264	29.4590072631836	29.5176944732666	29.5455780029297	29.5214824676514	29.6031265258789	29.4478397369385	29.4266242980957	29.4342422485352	29.6418590545654	29.7049541473389	29.764949798584	29.6161060333252	29.6375465393066	29.6165618896484	29.2514209747314	29.1995716094971	29.2668704986572	29.5115451812744	29.549201965332	29.6549224853516	29.1368236541748	29.2394065856934	29.1814651489258	29.2179412841797	29.1872100830078	29.1890029907227	29.2355098724365	29.1933574676514	29.1371421813965	29.423360824585	29.3618125915527	29.3731441497803	29.4827194213867	29.3610382080078	29.3100147247314	29.0679702758789	29.1424350738525	29.0717086791992	29.4942874908447	29.4392433166504	29.4930667877197
P00960	Glycine--tRNA ligase alpha subunit	glyQ	14	63	0	323.31	980	29.1477565765381	29.0791301727295	29.1504707336426	29.472297668457	29.481237411499	29.5275535583496	29.6204490661621	29.308084487915	29.4494743347168	28.8008842468262	28.6383762359619	28.8690605163574	28.7872467041016	28.8705596923828	28.904634475708	28.915901184082	28.8749923706055	28.7746410369873	28.7917861938477	28.4902572631836	28.6840496063232	28.704345703125	28.6011981964111	28.7432327270508	28.7524185180664	28.9636135101318	28.8000202178955	28.8196411132813	28.7747993469238	28.8143634796143	29.4336051940918	29.2903518676758	29.3365612030029	29.1940155029297	29.2252235412598	29.3267383575439	28.9948291778564	29.0329933166504	29.006217956543	29.1484355926514	29.2228546142578	29.166841506958
P00961	Glycine--tRNA ligase beta subunit	glyS	61	84.2	0	323.31	3911	31.4489421844482	31.5149803161621	31.4307174682617	31.4846706390381	31.4787044525146	31.5104122161865	31.2267627716064	31.2062969207764	31.1680603027344	31.3276386260986	31.3120288848877	31.3467826843262	31.363431930542	31.2930736541748	31.3182926177979	30.8173408508301	30.8401107788086	30.8371810913086	31.119291305542	31.1197872161865	31.077564239502	30.5497703552246	30.5001907348633	30.5321311950684	30.60964012146	30.5739822387695	30.571361541748	31.0159111022949	30.9321327209473	30.9888153076172	31.3769454956055	31.3848400115967	31.411247253418	31.4467754364014	31.508903503418	31.4955749511719	31.1749210357666	31.1699733734131	31.1234302520752	31.1257095336914	31.1080532073975	31.133508682251
P00962	Glutamine--tRNA ligase	glnS	46	74.2	0	323.31	1809	29.6801300048828	29.765043258667	29.7221450805664	29.7454948425293	29.6418590545654	29.6191539764404	29.501916885376	29.4212551116943	29.3908367156982	29.4935817718506	29.6231899261475	29.519739151001	29.4823722839355	29.4565029144287	29.4839878082275	29.3172149658203	29.2215404510498	29.2284393310547	30.1027450561523	30.0466117858887	29.983865737915	29.3917579650879	29.4369430541992	29.5155353546143	29.4799289703369	29.5486145019531	29.3714199066162	28.8384590148926	28.7685661315918	28.8375263214111	29.7234973907471	29.5895309448242	29.6016235351563	29.5372142791748	29.565544128418	29.5428142547607	29.106819152832	29.2247409820557	29.1237621307373	29.3575191497803	29.2820224761963	29.342866897583
P00963	Aspartate--ammonia ligase	asnA	18	75.8	0	323.31	971	28.5218181610107	28.6019420623779	28.6179637908936	28.3295421600342	28.4532871246338	28.3154029846191	29.2271766662598	29.0991115570068	29.0969276428223	27.476842880249	27.3039989471436	27.3233699798584	27.666820526123	27.5244731903076	27.51930809021	28.0577049255371	28.0580139160156	28.1350631713867	32.0464172363281	32.0191650390625	32.0536193847656	31.6626758575439	31.7015724182129	31.6887912750244	31.739164352417	31.7141170501709	31.6126308441162	27.6837158203125	27.5618000030518	27.5296955108643	28.1608200073242	28.086841583252	28.0996398925781	28.1497192382813	28.1745052337646	28.1209487915039	28.3760871887207	28.2156753540039	28.3744297027588	28.158655166626	28.084005355835	28.2616786956787
P00968	Carbamoyl-phosphate synthase large chain	carB	68	69.6	0	323.31	4254	30.4615840911865	30.494478225708	30.4123592376709	30.6594047546387	30.5932579040527	30.6394462585449	30.4231204986572	30.4489421844482	30.4163913726807	30.3985633850098	30.4349975585938	30.4023284912109	30.3421268463135	30.3731632232666	30.2708625793457	30.2449054718018	30.193546295166	30.1855335235596	31.0954074859619	31.1233062744141	31.0481071472168	30.6513004302979	30.5557250976563	30.6276664733887	30.6970195770264	30.6880416870117	30.6354713439941	30.5669231414795	30.5339889526367	30.5291557312012	30.6007194519043	30.6050548553467	30.5711803436279	30.4692726135254	30.520565032959	30.454345703125	30.242862701416	30.2178955078125	30.2043151855469	30.4361896514893	30.4789447784424	30.4559135437012
P02358	30S ribosomal protein S6;30S ribosomal protein S6, fully modified isoform;30S ribosomal protein S6, non-modified isoform	rpsF	10	68.9	0	158.86	553	28.8173561096191	28.6305503845215	28.7921905517578	28.6057262420654	28.5205078125	28.485466003418	28.4996013641357	28.4340419769287	28.431812286377	28.1185741424561	28.1890506744385	28.2167854309082	28.3470573425293	28.3157901763916	28.4314937591553	28.1911239624023	27.9919948577881	28.2818012237549	29.0232944488525	28.8687076568604	29.0594329833984	28.5524120330811	28.549991607666	28.528392791748	28.7062244415283	28.8693542480469	28.6305160522461	28.0144100189209	28.0255928039551	27.9484882354736	28.6628532409668	28.8491497039795	28.8342456817627	28.7568778991699	28.6380996704102	28.6666164398193	27.8969497680664	27.976016998291	28.1088886260986	28.545726776123	28.5665245056152	28.5436630249023
P02359	30S ribosomal protein S7	rpsG	24	78.2	0	323.31	2213	32.7712631225586	32.7670478820801	32.6509590148926	32.4157638549805	32.4749641418457	32.502326965332	32.0122871398926	31.9347705841064	32.0234336853027	31.8844547271729	31.9887809753418	32.0013198852539	32.1666870117188	32.1554489135742	32.2428359985352	32.1459197998047	31.9072723388672	31.9437389373779	33.0467414855957	33.0216827392578	32.9606323242188	32.7061080932617	32.672191619873	32.6824226379395	32.6844520568848	32.7625389099121	32.7678375244141	32.6528167724609	32.5350112915039	32.7458724975586	32.1691055297852	32.1231536865234	32.1557502746582	31.9779758453369	32.2503356933594	32.1061820983887	32.8154716491699	32.8132171630859	32.8978233337402	32.3885116577148	32.3020935058594	32.4726409912109
P02413	50S ribosomal protein L15	rplO	10	64.6	0	123.4	765	29.8523235321045	29.825174331665	29.9267711639404	30.2831707000732	30.1258335113525	30.2977809906006	29.3075199127197	29.3061084747314	29.3108177185059	29.7793617248535	29.8355255126953	29.8695755004883	29.8182716369629	29.9058399200439	29.9281826019287	29.7188339233398	29.620325088501	29.6459865570068	30.6520690917969	30.5517883300781	30.6005420684814	29.8296566009521	29.7044448852539	29.662633895874	29.8619518280029	29.9618225097656	29.7862491607666	29.6071548461914	29.6500835418701	29.6512145996094	29.6228065490723	29.6663112640381	29.633186340332	28.4294605255127	28.4712314605713	28.4815063476563	29.5033016204834	29.4590263366699	29.5675582885742	29.6142463684082	29.6224746704102	29.7636833190918
P02916	Maltose transport system permease protein MalF	malF	4	10.9	0.0042837	2.6542	5	20.4546279907227	20.5089130401611	20.3778247833252	NaN	NaN	NaN	NaN	NaN	NaN	NaN	19.7930164337158	NaN	NaN	20.222110748291	NaN	NaN	NaN	NaN	21.5735759735107	21.7318153381348	NaN	21.5863246917725	22.4922103881836	21.4642848968506	21.618091583252	21.3432655334473	21.6644897460938	NaN	NaN	NaN	NaN	20.8803939819336	20.5570259094238	NaN	20.5992336273193	NaN	NaN	NaN	NaN	NaN	NaN	NaN
P02918	Penicillin-binding protein 1A;Penicillin-insensitive transglycosylase;Penicillin-sensitive transpeptidase	mrcA	17	29.8	0	144.7	200	23.3985862731934	23.5535621643066	23.0998249053955	23.7190017700195	23.7997608184814	23.730655670166	24.2134895324707	23.7049312591553	24.0601921081543	23.1968250274658	23.1675262451172	23.0546875	23.1088962554932	22.441011428833	22.848388671875	24.0927314758301	24.2001533508301	23.6313419342041	23.4994792938232	23.0443019866943	23.2424907684326	24.025297164917	24.3936214447021	24.1072521209717	23.4974098205566	24.6227111816406	23.6331176757813	24.7077770233154	24.1907653808594	24.6472969055176	24.0508422851563	24.4030170440674	23.6804599761963	23.5674381256104	23.2486839294434	22.9887752532959	24.244161605835	24.4821605682373	24.5045795440674	22.6793212890625	23.2689933776855	23.4829616546631
P02919	Penicillin-binding protein 1B;Penicillin-insensitive transglycosylase;Penicillin-sensitive transpeptidase	mrcB	25	39.2	0	222.93	455	24.961109161377	25.1366882324219	25.0244522094727	25.1957664489746	25.0542831420898	25.0615520477295	25.0266494750977	24.9577922821045	24.917387008667	25.461576461792	25.2791271209717	25.3770313262939	25.0491390228271	25.1468200683594	25.0950679779053	25.5120162963867	25.3755073547363	25.53981590271	25.2081775665283	25.0759830474854	25.198766708374	25.1012535095215	25.3490505218506	25.3834056854248	25.0109462738037	24.872486114502	24.7866611480713	25.8814544677734	25.8574962615967	25.8878574371338	24.643835067749	24.7722339630127	24.7417030334473	24.7012882232666	24.9742126464844	24.6375465393066	25.6526126861572	25.702953338623	25.5064563751221	24.9550457000732	24.6488342285156	24.5169525146484
P02925	D-ribose-binding periplasmic protein	rbsB	18	76.4	0	323.31	769	28.174409866333	28.2337512969971	28.2155838012695	27.7645225524902	27.6899909973145	27.7688179016113	28.1928176879883	28.2516918182373	28.26123046875	27.8124980926514	27.936014175415	27.820068359375	27.2834796905518	27.0522727966309	27.058479309082	28.0638885498047	27.9893436431885	27.9533805847168	26.4693775177002	26.6985607147217	26.588207244873	27.3464660644531	27.2696361541748	27.2085304260254	26.9654312133789	27.1312408447266	26.9743232727051	26.7686290740967	26.7912902832031	26.7992172241211	27.9341583251953	27.8671455383301	27.8631343841553	27.65846824646	27.7052345275879	27.7683773040771	29.290901184082	29.3091907501221	29.1168155670166	27.4575595855713	27.4588108062744	27.3498420715332
P02930	Outer membrane protein TolC	tolC	27	84.2	0	323.31	1053	27.4214172363281	27.5119400024414	27.6294403076172	27.289119720459	27.3132839202881	27.2441787719727	28.5856666564941	28.4328079223633	28.5268630981445	27.203685760498	27.0952682495117	27.0856781005859	27.5104312896729	27.4376983642578	27.6200294494629	27.6313152313232	27.6475982666016	27.6951789855957	26.3272132873535	26.2859859466553	26.6514358520508	27.9986267089844	27.8905849456787	27.9636688232422	27.6368560791016	27.6506156921387	27.693717956543	27.7097110748291	27.6740455627441	27.5944156646729	28.0800457000732	28.0962753295898	28.0027084350586	27.7703304290771	27.7164001464844	27.6226844787598	32.1217308044434	32.2143402099609	32.0574340820313	26.4961452484131	26.3588562011719	26.4945735931396
P02931	Outer membrane protein F	ompF	23	85.1	0	323.31	1246	28.4715423583984	28.5155162811279	28.5342311859131	27.7422046661377	27.8764266967773	27.8274173736572	30.4605102539063	30.5568199157715	30.5322246551514	28.199197769165	28.0793838500977	28.2008361816406	28.3857440948486	28.4658718109131	28.4815464019775	29.4130859375	29.2754650115967	29.3166332244873	27.737377166748	27.7957553863525	27.8464317321777	28.3739738464355	28.3001194000244	28.4001522064209	28.1966686248779	28.1609153747559	28.1887683868408	29.8664379119873	29.8947830200195	29.8381290435791	28.4509296417236	28.5131072998047	28.5904235839844	27.7605304718018	27.8198852539063	27.8008232116699	33.8247756958008	33.8147850036621	33.9202537536621	28.6560821533203	28.6029319763184	28.6533851623535
P02943	Maltoporin	lamB	13	47.3	0	323.31	137	24.5170116424561	20.3830032348633	20.5692253112793	23.9349918365479	24.5780773162842	24.4658794403076	22.4849529266357	24.228099822998	23.8265800476074	24.8189468383789	24.5339183807373	24.6380996704102	NaN	24.7657241821289	24.4444274902344	24.632230758667	NaN	NaN	23.5630226135254	24.0410118103027	23.8300666809082	25.0905113220215	26.1943206787109	25.5841979980469	25.9777545928955	25.6400032043457	24.9102210998535	NaN	22.8395938873291	24.0104351043701	NaN	21.318380355835	20.5269775390625	24.1223411560059	24.1321830749512	24.0649681091309	26.9698295593262	27.6798286437988	27.6080894470215	NaN	NaN	24.2552261352539
P03004	Chromosomal replication initiator protein DnaA	dnaA	27	72.8	0	323.31	974	27.3600959777832	27.2832145690918	27.3254318237305	27.5832653045654	27.6618003845215	27.5760746002197	27.6082305908203	27.6643123626709	27.4939632415771	27.5287265777588	27.3073024749756	27.3700275421143	27.4826221466064	27.3747615814209	27.4601402282715	27.28542137146	26.9855480194092	27.1697826385498	27.8143329620361	27.7687549591064	27.8265075683594	27.3580856323242	27.4342021942139	27.4178009033203	27.3084316253662	27.4735946655273	27.4304580688477	27.1536388397217	27.1152534484863	27.0116939544678	27.4672336578369	27.5071830749512	27.5813999176025	27.755126953125	27.7561454772949	27.763952255249	28.9215297698975	28.9663944244385	28.9771099090576	27.3831920623779	27.4373798370361	27.3125915527344
P03007	DNA polymerase III subunit epsilon	dnaQ	6	24.7	0	16.166	96	23.2366485595703	23.3832416534424	23.5711479187012	23.7228622436523	23.4712238311768	23.7059860229492	23.4344081878662	23.4972877502441	23.1773376464844	22.5400466918945	22.9744396209717	23.3974132537842	23.4140300750732	23.4553813934326	23.3187923431396	NaN	NaN	NaN	23.3081359863281	23.5663948059082	23.1965560913086	23.7677955627441	23.2659931182861	24.1378211975098	23.4583892822266	23.8099021911621	23.5036087036133	NaN	NaN	NaN	23.9146995544434	23.9115028381348	23.6928539276123	23.5746173858643	23.6291198730469	23.6383209228516	23.7770595550537	23.6669826507568	23.2416324615479	23.4413909912109	NaN	NaN
P03018	DNA helicase II	uvrD	31	57.9	0	312.96	676	26.946928024292	26.8115196228027	27.1109809875488	26.6065368652344	26.6308975219727	26.7438106536865	26.713321685791	26.8042736053467	26.6393413543701	26.6547183990479	26.4323062896729	26.7223415374756	26.7382793426514	26.6529407501221	26.6454010009766	26.1599063873291	26.01735496521	26.1394805908203	26.564359664917	26.5519943237305	26.7390518188477	26.3852844238281	26.0944633483887	26.3098030090332	26.365478515625	26.1090278625488	26.4013900756836	26.2087173461914	26.2338695526123	26.321720123291	26.6586723327637	26.6304817199707	26.7730388641357	26.6449890136719	26.6553993225098	26.6875247955322	26.8729095458984	26.9449195861816	26.7929039001465	26.4638690948486	26.7008113861084	26.4616241455078
P03023	Lactose operon repressor	lacI	32	81.1	0	323.31	2991	22.9525337219238	23.0113048553467	22.5600624084473	23.7355194091797	23.7597942352295	24.1269950866699	25.5300827026367	25.5522727966309	26.1059741973877	34.8980751037598	35.2355651855469	35.1577186584473	35.2154159545898	35.2502861022949	35.2789459228516	34.9414863586426	34.8497314453125	34.8081321716309	22.1945419311523	23.0571212768555	22.3424797058105	25.3355865478516	25.2714538574219	25.1029357910156	24.9630069732666	25.1767597198486	22.4462718963623	24.8506698608398	24.1489543914795	24.0750427246094	23.968599319458	24.0640640258789	24.1855583190918	23.4422779083252	23.7447853088379	23.637767791748	19.4272441864014	18.4651908874512	18.2841014862061	33.8071250915527	33.8922958374023	33.8362045288086
P03024	HTH-type transcriptional regulator GalR	galR	8	30.6	0	9.0518	45	23.1378517150879	23.1229724884033	22.7696323394775	23.2005424499512	22.9824180603027	23.3381061553955	NaN	23.6794929504395	23.3662643432617	21.8637428283691	21.9121417999268	21.3512153625488	22.7393360137939	22.7151718139648	22.7822284698486	22.9342346191406	23.3125743865967	22.8250675201416	20.8647632598877	21.5003795623779	21.241792678833	22.2330093383789	22.6206207275391	NaN	22.2904148101807	22.3943538665771	22.6243305206299	NaN	NaN	NaN	22.6560230255127	22.2299919128418	22.6597290039063	22.5330753326416	22.3900032043457	22.2340335845947	22.0038108825684	22.1803760528564	22.2800846099854	22.8935813903809	NaN	23.0328159332275
P03030	Transcriptional activator protein LysR	lysR	2	8.4	0.00098912	3.9159	6	19.9633865356445	19.9871807098389	19.9835662841797	19.7042140960693	19.7861232757568	20.4268550872803	NaN	NaN	NaN	19.7846221923828	NaN	19.5519866943359	19.9681777954102	19.8353309631348	19.7862339019775	NaN	NaN	NaN	20.3437538146973	20.9590759277344	21.3213558197021	NaN	NaN	NaN	NaN	NaN	NaN	NaN	NaN	NaN	20.3494892120361	19.9838447570801	20.5420799255371	19.8941841125488	20.021879196167	20.2075290679932	NaN	NaN	21.53782081604	NaN	NaN	NaN
P03813	Uncharacterized protein YgeA	ygeA	10	66.5	0	73.472	253	25.0951881408691	24.9931716918945	24.9297180175781	24.4787101745605	24.3596439361572	24.415771484375	24.2154903411865	24.2538566589355	24.4539375305176	24.7469902038574	24.8271617889404	24.8126449584961	24.1897106170654	24.1866912841797	24.5085735321045	23.2870082855225	23.4039268493652	23.2728424072266	24.9638023376465	24.9937343597412	25.1136245727539	23.997486114502	23.9671039581299	23.4902038574219	24.0048751831055	24.1518211364746	24.2609081268311	23.7051429748535	23.565580368042	24.0174179077148	24.7099342346191	24.7158107757568	24.4846839904785	24.727388381958	24.7371711730957	24.9034805297852	25.0692367553711	24.8372077941895	24.6861896514893	24.3869285583496	23.5863475799561	24.1160068511963
P03819	Glutathione-regulated potassium-efflux system protein KefC	kefC	3	5.6	0.00098668	3.8164	8	21.6586170196533	NaN	NaN	NaN	NaN	21.4253692626953	NaN	20.7959041595459	NaN	21.2502040863037	NaN	21.8102931976318	22.1005001068115	22.0209655761719	21.584077835083	21.017333984375	NaN	23.099552154541	NaN	20.5948677062988	21.0205249786377	22.6781826019287	21.1326370239258	21.066577911377	NaN	NaN	NaN	21.0623683929443	20.915246963501	21.2046070098877	NaN	21.5200366973877	21.5398578643799	NaN	21.4750652313232	NaN	20.5884761810303	20.996452331543	20.9036731719971	NaN	20.43776512146	20.5802173614502
P04036	4-hydroxy-tetrahydrodipicolinate reductase	dapB	7	38.5	0	88.481	193	23.9910106658936	24.0035018920898	23.8560485839844	23.8509082794189	23.8570938110352	23.8869743347168	24.342113494873	24.6066513061523	24.1066932678223	24.2026214599609	24.0876407623291	24.1041355133057	24.711353302002	24.2823486328125	24.5091190338135	24.3977394104004	24.2949504852295	24.2040405273438	24.5661029815674	24.2786674499512	24.727180480957	24.3312187194824	24.3437404632568	24.3232669830322	24.7382526397705	24.3380374908447	24.6165561676025	23.7724342346191	23.9414539337158	23.7758541107178	23.9401988983154	24.0182666778564	24.0055599212646	24.0238609313965	23.730863571167	23.7135581970215	23.5535621643066	23.391918182373	23.3832416534424	24.4316692352295	24.1460037231445	24.3318328857422
P04079	GMP synthase [glutamine-hydrolyzing]	guaA	49	91.8	0	323.31	3190	30.7869033813477	30.8375568389893	30.8531112670898	30.7865924835205	30.847074508667	30.8362789154053	30.7701416015625	30.6766548156738	30.7629547119141	30.8080863952637	30.6971035003662	30.7601013183594	30.3897705078125	30.5064449310303	30.4019222259521	30.027624130249	30.0717601776123	30.1066188812256	31.7082901000977	31.7774105072021	31.6611042022705	31.0259761810303	31.068431854248	31.0583381652832	31.0619468688965	31.0364284515381	31.0959091186523	30.1400470733643	30.1076164245605	30.0413990020752	30.8074722290039	30.7696685791016	30.6890411376953	30.8143634796143	30.7915687561035	30.818941116333	30.5431461334229	30.5610160827637	30.4038524627686	30.5516052246094	30.5901374816895	30.5388984680176
P04335	Esterase FrsA	frsA	20	58	0	46.268	336	25.0638160705566	25.0288848876953	24.9347667694092	25.2842559814453	25.4144172668457	25.3812942504883	24.8028697967529	24.5991191864014	24.5139446258545	25.2036285400391	25.2910537719727	25.032377243042	25.3696956634521	25.4407577514648	25.2459392547607	25.2397975921631	24.7231750488281	24.6021251678467	26.0608730316162	25.7511081695557	25.9863948822021	25.0363254547119	25.2936878204346	25.0189456939697	24.8554306030273	25.2037410736084	25.0916423797607	24.6980571746826	24.9637584686279	24.8369197845459	25.1581153869629	25.038293838501	25.0611400604248	25.1713104248047	25.5551128387451	25.4206295013428	24.8077411651611	24.896614074707	24.968994140625	25.5125579833984	24.3985214233398	24.8008480072021
P04391;P06960	Ornithine carbamoyltransferase chain I;Ornithine carbamoyltransferase chain F	argI;argF	4	17.4	0.0074662	2.3549	7	21.2416172027588	20.9098377227783	20.6847457885742	21.4736785888672	21.3619613647461	21.3662910461426	20.9920997619629	NaN	NaN	20.9515552520752	21.2050838470459	21.5652313232422	20.8034114837646	20.8941555023193	21.1581382751465	21.4721908569336	NaN	NaN	22.1016540527344	21.7614994049072	21.5450057983398	21.5726985931396	21.4006729125977	21.4547290802002	21.2673377990723	21.2254695892334	21.3928356170654	21.2680797576904	21.3780364990234	21.381685256958	22.1083374023438	20.7829284667969	21.1615867614746	20.8640842437744	20.5125827789307	21.0295162200928	20.9099102020264	20.6671772003174	20.7614994049072	NaN	NaN	NaN
P04395	DNA-3-methyladenine glycosylase 2	alkA	3	12.1	0	11.675	10	21.9298000335693	21.9473514556885	22.0356369018555	NaN	NaN	22.968282699585	NaN	NaN	NaN	23.1528415679932	22.4429092407227	22.6278285980225	21.9998264312744	22.0507926940918	22.1250247955322	24.7094097137451	NaN	NaN	23.0296516418457	24.0344791412354	23.0893878936768	20.4393882751465	NaN	NaN	NaN	NaN	NaN	NaN	NaN	NaN	NaN	23.1544494628906	NaN	23.6167240142822	19.8570365905762	21.2503776550293	NaN	23.3782215118408	23.1355361938477	NaN	NaN	NaN
P04425	Glutathione synthetase	gshB	11	49.7	0	97.257	263	25.6312026977539	25.6240520477295	25.5821895599365	25.1372737884521	25.1775588989258	25.2572059631348	25.2645988464355	25.0750846862793	25.148567199707	25.4487819671631	25.5620899200439	25.3139934539795	25.1951293945313	25.1167221069336	25.3089694976807	24.8181190490723	24.7430400848389	24.7780113220215	25.8593940734863	26.0548210144043	25.9670600891113	25.227108001709	24.9505138397217	24.9425277709961	25.11354637146	25.0747585296631	25.1310844421387	24.5409698486328	24.20627784729	24.5538539886475	25.1868057250977	25.1953926086426	25.1542949676514	25.2681732177734	25.3325843811035	25.2290172576904	25.2638111114502	25.4175758361816	24.8068084716797	25.1434764862061	25.0554008483887	24.8821773529053
P04693	Aromatic-amino-acid aminotransferase	tyrB	12	49.6	0	119.43	303	26.7163333892822	26.5582408905029	26.8895988464355	26.2402896881104	26.3354320526123	26.4829616546631	26.5502624511719	26.5324172973633	26.6120338439941	26.9074745178223	26.8238372802734	26.9323577880859	26.4827613830566	26.2989749908447	26.441089630127	26.6293697357178	26.7730388641357	26.5054130554199	26.1763229370117	26.3994026184082	26.6533508300781	25.9577484130859	25.8843688964844	25.7028465270996	26.0311794281006	26.0181407928467	26.1205635070801	25.5694389343262	25.5754241943359	26.0054531097412	26.2547588348389	26.2195587158203	26.2003593444824	26.2147121429443	26.1607532501221	26.4524459838867	26.8503131866455	26.5518913269043	26.686056137085	26.542179107666	26.7289714813232	26.297435760498
P04805	Glutamate--tRNA ligase	gltX	37	76.2	0	323.31	1599	28.7178382873535	28.7452850341797	28.7104015350342	28.6011619567871	28.6746864318848	28.5352325439453	28.4744071960449	28.581974029541	28.6502380371094	28.8676166534424	28.9188041687012	29.0410594940186	28.8573608398438	28.8573894500732	28.9394359588623	28.4310150146484	28.4933910369873	28.482738494873	29.5275344848633	29.5902614593506	29.5302543640137	28.8013477325439	28.908504486084	28.9126796722412	28.9408378601074	28.913106918335	28.9565143585205	28.1742191314697	28.2037315368652	28.2852001190186	28.5501003265381	28.4550514221191	28.5990695953369	28.5307369232178	28.6005249023438	28.5168685913086	28.0894203186035	28.1531562805176	28.1567287445068	28.6072082519531	28.5666332244873	28.743745803833
P04825	Aminopeptidase N	pepN	48	67.9	0	323.31	2193	29.936351776123	29.9159870147705	29.9165573120117	29.7004642486572	29.709810256958	29.712272644043	29.442569732666	29.3987674713135	29.4232006072998	30.1372394561768	30.0693283081055	29.974048614502	29.8265380859375	29.7706928253174	29.9044055938721	29.4962329864502	29.4069976806641	29.3975028991699	29.7853622436523	29.7226829528809	29.7272033691406	28.83225440979	28.8989963531494	28.8687362670898	28.8794097900391	28.8620986938477	28.8757820129395	28.9084758758545	28.9224948883057	28.8083610534668	29.6472053527832	29.5453033447266	29.5676136016846	29.5115451812744	29.6579055786133	29.6083889007568	29.4407291412354	29.5408954620361	29.5369186401367	29.3570365905762	29.4043807983398	29.4529342651367
P04846	Lipoprotein 28	nlpA	4	22.1	0	51.985	93	22.12158203125	22.1630935668945	22.0053882598877	21.8913764953613	21.5192222595215	21.7671279907227	22.5712413787842	22.4619388580322	22.6725616455078	21.7864818572998	21.6716327667236	21.8174171447754	21.8369197845459	21.7818470001221	22.0578479766846	22.0499954223633	21.6202869415283	NaN	20.9209251403809	21.2996654510498	21.2381801605225	22.1980857849121	22.069694519043	22.5609245300293	21.8312091827393	22.2933368682861	21.7541351318359	21.8765392303467	21.6042652130127	22.215934753418	22.0071697235107	22.033353805542	22.0135898590088	21.8044757843018	21.3868503570557	21.6849594116211	21.8574161529541	21.658182144165	21.6025905609131	21.2398128509521	NaN	21.067892074585
P04951	3-deoxy-manno-octulosonate cytidylyltransferase	kdsB	6	36.7	0	31.834	94	24.1380558013916	23.9290409088135	24.0977210998535	24.0847244262695	24.1501941680908	24.0871562957764	23.9982604980469	24.3113975524902	24.0335540771484	24.1110000610352	23.8486175537109	24.1089286804199	24.2898941040039	24.130298614502	24.6130180358887	24.0916004180908	24.0654602050781	23.3601131439209	24.4557571411133	24.7372226715088	24.5235462188721	23.8673114776611	24.4598274230957	24.6226005554199	23.7589817047119	24.1060543060303	23.7467346191406	23.6635112762451	22.5900535583496	NaN	24.5269527435303	24.5316600799561	24.9845066070557	24.1460819244385	24.1658401489258	24.2976818084717	24.2775325775146	24.1734848022461	23.8199710845947	23.6545810699463	25.8477821350098	24.1319465637207
P04968	L-threonine dehydratase biosynthetic IlvA	ilvA	9	27	0	22.361	91	24.7552661895752	23.7795658111572	23.8943958282471	23.0970306396484	22.87184715271	23.2387351989746	23.7920341491699	23.5439205169678	23.4674968719482	24.0061588287354	24.4296913146973	24.2341804504395	23.6150398254395	23.6129055023193	23.8889255523682	23.221549987793	23.061824798584	23.4737033843994	23.922342300415	23.912691116333	24.2103710174561	23.5585918426514	23.0661182403564	23.4142875671387	23.6799221038818	23.2558040618896	22.9020538330078	23.3171367645264	24.0971584320068	24.1844234466553	23.6120052337646	22.9183616638184	23.1889705657959	23.0383186340332	23.0656242370605	23.2469463348389	24.3544063568115	24.0750427246094	23.4332618713379	23.4291801452637	23.3782215118408	23.3770313262939
P04982	D-ribose pyranase	rbsD	7	57.6	0	134.37	314	27.2409992218018	27.1865978240967	27.1863136291504	27.0798931121826	26.9588108062744	27.0145683288574	26.9905338287354	27.0745944976807	26.9814167022705	26.6776123046875	26.8865795135498	26.7259845733643	26.6078071594238	26.7196025848389	26.5129642486572	26.5168609619141	26.278205871582	26.3968086242676	27.7805671691895	27.7270240783691	27.7332439422607	27.1933822631836	27.2411804199219	27.1207008361816	27.0017433166504	27.1829090118408	27.0637340545654	25.8949031829834	25.8755130767822	25.8291473388672	27.2241668701172	27.1665306091309	27.1298656463623	27.0572395324707	27.1803493499756	27.137020111084	26.0027732849121	25.9403781890869	26.1087284088135	26.5970458984375	26.6293697357178	26.6773433685303
P04983	Ribose import ATP-binding protein RbsA	rbsA	33	77.2	0	323.31	1459	28.3666973114014	28.5126552581787	28.4502601623535	28.2348461151123	28.1845645904541	28.1308975219727	28.4384918212891	28.3652782440186	28.4085578918457	28.1203556060791	28.0587368011475	28.0254878997803	27.8121318817139	27.7169876098633	27.794454574585	28.8434104919434	28.769889831543	28.7670192718506	27.5522289276123	27.6177883148193	27.6013031005859	28.0673294067383	28.0682010650635	27.9765090942383	27.8209209442139	27.9440822601318	27.7886791229248	28.3736820220947	28.3826141357422	28.4120349884033	27.928861618042	27.9954490661621	28.0348033905029	27.9358444213867	28.0321254730225	27.9803829193115	28.3263320922852	28.3004245758057	28.3029537200928	28.0549659729004	28.1181774139404	28.0307064056396
P04993	RecBCD enzyme subunit RecD	recD	18	33.2	0	90.462	113	23.8979988098145	23.2193946838379	23.6235485076904	23.6545810699463	23.7747478485107	23.9571285247803	23.07350730896	23.9360694885254	23.3333358764648	24.2144527435303	23.6132431030273	24.2929153442383	23.6943416595459	23.8531951904297	23.3207225799561	NaN	22.7558879852295	NaN	24.3116054534912	24.5133419036865	24.563720703125	24.0972385406494	23.8459415435791	23.6267833709717	23.0273418426514	24.3118133544922	24.0109462738037	23.8971691131592	24.4865264892578	24.4286060333252	23.797981262207	23.2622699737549	24.001184463501	24.3803367614746	24.5038528442383	24.288064956665	26.0328407287598	26.3869457244873	26.4849605560303	24.5009994506836	23.694766998291	23.5393123626709
P04994	Exodeoxyribonuclease 7 large subunit	xseA	19	51.3	0	114.55	396	25.9196395874023	25.850456237793	25.7339172363281	25.2916164398193	25.1592712402344	25.0336380004883	23.9551792144775	24.2915115356445	24.3550128936768	25.8877410888672	25.9979591369629	25.9122562408447	25.8865089416504	25.8441219329834	25.6869106292725	23.3615856170654	22.7343616485596	23.5645351409912	26.1645946502686	26.1003112792969	26.0387115478516	25.1720352172852	25.0697269439697	25.209888458252	23.8427810668945	23.602409362793	24.577615737915	26.0039310455322	25.8091411590576	25.8519802093506	24.7509307861328	24.529577255249	24.6470775604248	25.1955795288086	25.149730682373	25.1561107635498	25.5216312408447	25.0997695922852	25.4408206939697	25.0044460296631	25.1198501586914	24.7235908508301
P04995	Exodeoxyribonuclease I	sbcB	15	38.1	0	48.971	292	24.8386993408203	24.8867874145508	24.7242164611816	24.8371601104736	24.8733787536621	24.6225452423096	24.5335025787354	24.373384475708	24.4780921936035	25.0029449462891	25.1513957977295	24.988151550293	25.1100444793701	24.3556842803955	24.1280174255371	26.1231708526611	23.2410507202148	23.3415031433105	25.2230625152588	25.0281257629395	24.7512874603271	24.1546821594238	24.2263355255127	23.9800662994385	24.0060749053955	23.7727375030518	24.3316287994385	24.1006107330322	23.8317108154297	22.537015914917	24.8241062164307	24.799711227417	25.1048965454102	25.0490550994873	25.1076526641846	25.0222110748291	24.3529262542725	24.5488090515137	24.534631729126	24.1759986877441	24.4427833557129	24.32106590271
P05020	Dihydroorotase	pyrC	18	71	0	107.8	611	26.9879360198975	26.9782562255859	26.9138774871826	26.9594745635986	26.9924812316895	26.9743232727051	26.8601760864258	26.8128662109375	26.8026733398438	26.9899940490723	27.0762271881104	26.9925880432129	26.9790191650391	26.9590320587158	26.9573726654053	26.8042736053467	26.6507511138916	26.6021537780762	27.9871768951416	27.9136486053467	27.8327980041504	27.5282802581787	27.5716686248779	27.5692806243896	27.569787979126	27.4773826599121	27.4856204986572	26.4358558654785	26.3328742980957	26.2844505310059	26.9679622650146	26.9546012878418	26.9593639373779	26.956485748291	26.9154739379883	26.7380218505859	26.873966217041	26.7074089050293	26.9547138214111	27.0984840393066	26.8733787536621	26.9055233001709
P05041	Aminodeoxychorismate synthase component 1	pabB	15	50.3	0	196.25	340	25.6007080078125	25.5431251525879	25.4171237945557	25.9719123840332	25.773567199707	26.0029449462891	25.5885791778564	25.6549625396729	25.7971153259277	24.6491069793701	24.9192981719971	24.9726371765137	25.3434009552002	25.2392520904541	25.2134895324707	24.7630920410156	24.3020820617676	25.2808990478516	25.7312774658203	25.7676181793213	25.8353061676025	25.2552261352539	25.4646644592285	25.2293109893799	25.3917541503906	25.4312877655029	25.1132678985596	24.7218189239502	25.0395069122314	25.0816822052002	25.8544330596924	25.7386913299561	25.9262161254883	25.9109992980957	25.7022914886475	25.739953994751	25.5760879516602	25.5128898620605	25.3855476379395	25.5936031341553	25.3900814056396	25.2342529296875
P05042	Fumarate hydratase class II	fumC	17	57	0	112.59	220	26.5195789337158	26.5959091186523	26.7810668945313	25.1825675964355	25.1284503936768	25.198429107666	24.6973686218262	24.892822265625	24.4485282897949	26.4638538360596	26.4617023468018	26.6600341796875	24.9027900695801	25.2014236450195	25.020092010498	24.3938179016113	21.016040802002	22.0561943054199	25.1344165802002	25.2564506530762	25.041389465332	23.641300201416	23.784366607666	24.0895023345947	23.1498851776123	23.4602642059326	22.9601192474365	24.6206436157227	22.3542594909668	24.572883605957	24.907657623291	24.8118133544922	25.7462463378906	25.3253631591797	25.6003971099854	26.3015232086182	24.9120960235596	24.5089378356934	24.7609100341797	24.807544708252	24.2642765045166	24.7132434844971
P05052	HTH-type transcriptional regulator AppY	appY	13	54.2	0	80.675	106	20.8924503326416	19.2740325927734	22.2205772399902	22.2669372558594	20.5583343505859	24.1718826293945	24.4727745056152	24.5943431854248	24.4429740905762	19.5226917266846	23.8378810882568	24.1662998199463	22.5875835418701	24.2483654022217	24.6849060058594	25.5969905853271	25.5738945007324	25.3122291564941	26.9058685302734	26.0975608825684	27.0670204162598	25.3336772918701	25.7941436767578	26.0575084686279	26.3314228057861	26.1473045349121	24.7940196990967	NaN	22.1157531738281	NaN	NaN	22.7583923339844	19.9537582397461	19.9297637939453	19.8928070068359	21.5259265899658	24.0745544433594	23.9189796447754	24.0627460479736	22.6937046051025	22.6966361999512	23.6677398681641
P05055	Polyribonucleotide nucleotidyltransferase	pnp	38	65.5	0	323.31	3920	30.4907550811768	30.3871021270752	30.4978122711182	30.4503192901611	30.4281234741211	30.4762439727783	30.9155597686768	30.8822708129883	30.8555641174316	30.6102561950684	30.5825309753418	30.5450820922852	30.7883834838867	30.7538204193115	30.7577991485596	30.5643825531006	30.5009498596191	30.5197200775146	30.9136352539063	31.0351848602295	30.8866367340088	31.0510940551758	31.0534896850586	31.0835990905762	31.0946521759033	31.074951171875	31.085563659668	30.7523860931396	30.7770595550537	30.7572422027588	30.4287223815918	30.4630470275879	30.4824123382568	30.4380741119385	30.4416408538818	30.445198059082	30.3763771057129	30.3001842498779	30.406795501709	30.6702518463135	30.7005805969238	30.7239513397217
P05100	DNA-3-methyladenine glycosylase 1	tag	2	10.7	0.0005048	4.9305	21	21.2746353149414	NaN	20.6597938537598	20.9247722625732	19.9288539886475	20.1532592773438	NaN	NaN	NaN	20.7485370635986	20.8540706634521	20.650707244873	18.8464088439941	NaN	NaN	NaN	NaN	NaN	21.4939460754395	22.9213619232178	22.5923824310303	20.6636199951172	21.0060062408447	NaN	21.4246006011963	20.9285354614258	20.9175796508789	NaN	NaN	NaN	20.5203723907471	20.2769641876221	NaN	20.4424285888672	20.6152210235596	20.3315601348877	22.1788883209229	22.3028774261475	22.5591049194336	NaN	NaN	NaN
P05194	3-dehydroquinate dehydratase	aroD	8	38.5	0	9.8207	20	22.4725131988525	22.4016895294189	22.0614128112793	22.0313358306885	21.7635269165039	22.6900005340576	22.0720520019531	21.9043712615967	21.951021194458	22.8283252716064	22.8208084106445	22.9276142120361	22.9202899932861	22.5235118865967	22.7935428619385	22.0136241912842	22.4307899475098	NaN	22.0191326141357	22.3566246032715	22.4344596862793	21.3500823974609	21.7687454223633	21.4981880187988	21.573392868042	21.7104911804199	NaN	NaN	NaN	NaN	21.7612152099609	21.8227157592773	21.9898509979248	21.8384208679199	22.5719585418701	22.130880355835	22.0614452362061	22.6071586608887	21.9529056549072	21.8774757385254	21.9154644012451	22.4822959899902
P05459	Erythronate-4-phosphate dehydrogenase	pdxB	25	73.3	0	323.31	763	27.085880279541	27.1470527648926	27.2565593719482	26.9899940490723	26.9358444213867	26.9624557495117	26.8142108917236	26.7770595550537	26.7940196990967	27.1810131072998	27.3161373138428	27.1724548339844	27.0857791900635	27.208158493042	27.0883083343506	26.9788017272949	27.0375823974609	27.1044960021973	27.6962413787842	27.6017990112305	27.4983081817627	26.758752822876	26.7667350769043	26.7574806213379	26.8216495513916	26.7786884307861	26.7276725769043	26.4557418823242	26.5984668731689	26.479419708252	26.9130783081055	26.9479312896729	26.9489345550537	26.9953956604004	26.887508392334	26.9679622650146	26.8120098114014	26.570743560791	26.6658725738525	26.9611320495605	27.0022792816162	26.9699382781982
P05523	Formamidopyrimidine-DNA glycosylase	mutM	8	43.5	0	40.292	60	22.8731441497803	23.056526184082	22.9337844848633	23.2209453582764	23.3264942169189	23.2498569488525	22.8661422729492	23.0991191864014	22.8853187561035	24.8430213928223	24.0300216674805	24.6369934082031	23.5449829101563	23.8251247406006	23.6531600952148	23.1808166503906	NaN	22.4934329986572	24.1525955200195	24.2339611053467	24.4486560821533	22.5510520935059	22.6941299438477	22.4629135131836	22.3372611999512	23.0380840301514	23.1227684020996	23.2288475036621	22.2299919128418	22.457160949707	23.0018882751465	23.0595817565918	23.0915699005127	23.4124794006348	23.0490646362305	23.2178726196289	24.4687404632568	23.7586765289307	24.7080402374268	22.4822483062744	NaN	22.5890483856201
P05637	Bis(5-nucleosyl)-tetraphosphatase [symmetrical]	apaH	18	71.8	0	201.98	359	26.0316219329834	26.0254669189453	26.081111907959	26.0065231323242	26.0383358001709	25.8190212249756	25.9578380584717	26.203218460083	25.9424819946289	25.8361740112305	25.6269226074219	25.4781856536865	25.3247451782227	25.4499454498291	25.4442691802979	24.6006526947021	25.4047069549561	24.4862194061279	25.97580909729	26.0053024291992	25.8919868469238	25.5384254455566	25.5404968261719	25.3872909545898	25.4055824279785	25.6319808959961	25.4768886566162	25.2330093383789	25.3429946899414	25.2077674865723	25.8439540863037	25.7534828186035	25.9687309265137	25.9373722076416	25.9970970153809	26.0175247192383	25.6385402679443	25.6303424835205	25.6359977722168	25.7318210601807	25.6912841796875	25.6173973083496
P05706	Glucitol/sorbitol-specific phosphotransferase enzyme IIA component	srlB	4	56.9	0	23.572	68	22.5448417663574	22.8753204345703	22.9230499267578	21.8554782867432	22.2389678955078	22.4195175170898	23.1516036987305	NaN	21.8853549957275	20.8746280670166	20.7323131561279	20.5306015014648	21.1570911407471	21.6074295043945	21.8018341064453	NaN	NaN	NaN	22.7327690124512	22.2890071868896	22.4787712097168	22.7019329071045	22.7354354858398	22.6344261169434	23.1671581268311	22.8047313690186	22.7413730621338	NaN	NaN	NaN	21.6724090576172	21.7037925720215	21.7094821929932	21.6568737030029	22.0255680084229	21.8115482330322	21.0199813842773	21.7219657897949	21.638650894165	NaN	NaN	21.3904762268066
P05707	Sorbitol-6-phosphate 2-dehydrogenase	srlD	2	10	0	7.279	13	21.5270729064941	20.9159755706787	22.0311660766602	20.7363662719727	20.7153186798096	20.5293617248535	21.3840065002441	21.2624702453613	NaN	20.0184879302979	19.9828720092773	19.7546825408936	NaN	21.0379848480225	NaN	NaN	NaN	NaN	21.7960624694824	21.2513027191162	21.420597076416	23.0888710021973	23.7186870574951	23.2879943847656	22.5727214813232	22.6407928466797	22.9322528839111	20.2385311126709	NaN	NaN	19.9602794647217	20.6264038085938	20.2503776550293	20.2422580718994	21.4457664489746	20.4227542877197	20.9262199401855	20.8626461029053	22.0312004089355	NaN	NaN	22.1742935180664
P05719	Type-1 restriction enzyme EcoKI specificity protein	hsdS	26	56.2	0	100.59	332	26.4430198669434	26.5421943664551	26.673978805542	26.4187812805176	26.1761512756348	26.3408584594727	25.9726810455322	25.8721809387207	25.8851127624512	26.0199222564697	25.9395942687988	25.8005523681641	25.2333755493164	25.4646949768066	25.2236137390137	24.9588108062744	25.3657970428467	24.9104499816895	26.4760856628418	26.7362155914307	26.5068817138672	26.2782249450684	26.0436019897461	26.2698497772217	26.2456665039063	25.977819442749	26.1704502105713	25.7918109893799	26.0643100738525	25.8408851623535	25.9752407073975	25.9931297302246	26.0412006378174	26.3400936126709	26.4352989196777	26.4085502624512	26.5431976318359	26.3096122741699	26.5499401092529	25.5287132263184	25.6548805236816	25.7896995544434
P05791	Dihydroxy-acid dehydratase	ilvD	17	37.5	0	139.54	183	24.7944164276123	24.5351066589355	24.9480648040771	23.7035598754883	24.3272476196289	24.3874549865723	24.7215061187744	24.5088768005371	24.7292041778564	25.358470916748	25.1129093170166	25.1086101531982	24.7196273803711	24.4782772064209	24.6015014648438	24.4472675323486	24.6752986907959	24.4211750030518	24.2702789306641	24.3930969238281	24.8527183532715	22.8699111938477	23.6668739318848	24.0520038604736	23.869478225708	24.3944053649902	23.8838081359863	24.320240020752	24.2356414794922	23.5632553100586	24.1267585754395	23.9172515869141	24.3662643432617	24.5321350097656	24.415771484375	24.3136825561523	23.9570407867432	23.5542640686035	23.2972602844238	24.660795211792	24.3286190032959	24.3306713104248
P05793	Ketol-acid reductoisomerase	ilvC	28	56.2	0	323.31	249	24.8185577392578	24.628231048584	24.4804363250732	24.8496685028076	25.1457710266113	24.7168045043945	25.9999160766602	25.9819183349609	25.2956504821777	27.9749794006348	28.0095596313477	27.905237197876	25.7586250305176	25.8750438690186	25.8492393493652	25.3278656005859	25.6807270050049	25.4177684783936	25.4409484863281	25.6008224487305	25.4597015380859	25.2897891998291	25.4239978790283	25.1554546356201	25.4086952209473	25.4059715270996	25.459171295166	22.8007488250732	23.7568454742432	23.8572826385498	24.441707611084	24.7128753662109	24.1489543914795	24.2760429382324	24.5759449005127	24.5829067230225	23.395320892334	23.1631088256836	23.4744453430176	24.9967956542969	25.8169479370117	25.3527240753174
P05804	Beta-glucuronidase	uidA	14	37.1	0	120.43	263	21.9586162567139	21.8914127349854	21.8281116485596	22.2159633636475	22.2560329437256	21.7496013641357	NaN	25.9694786071777	NaN	27.9071865081787	28.0147819519043	27.9166698455811	27.6226139068604	28.2165088653564	27.9876098632813	27.3030395507813	26.6957759857178	26.5954818725586	23.8467063903809	21.260232925415	22.6099338531494	NaN	NaN	NaN	23.4942378997803	22.2284069061279	21.7133903503418	NaN	21.4177169799805	NaN	21.6259593963623	21.6362190246582	21.6883354187012	22.3778781890869	21.66916847229	21.1008529663086	21.4482402801514	20.4769439697266	21.7136001586914	24.8916168212891	24.6128482818604	24.0937786102295
P05824	DNA repair protein RecN	recN	9	20.6	0	33.574	42	21.5804023742676	21.6850872039795	21.6001873016357	23.0576000213623	22.7210483551025	21.8301639556885	22.8889083862305	22.9930686950684	22.720630645752	21.421215057373	22.3505954742432	22.1343307495117	23.1327781677246	23.300895690918	23.2751178741455	22.5869655609131	22.2807922363281	NaN	23.1686420440674	22.5573997497559	20.7256717681885	22.7592658996582	22.8544330596924	23.144681930542	20.9601383209229	22.7138938903809	23.2778167724609	21.5125827789307	23.1290874481201	23.4460697174072	21.7294940948486	23.8571891784668	21.524730682373	21.4875316619873	21.3182697296143	21.2279376983643	22.4235248565674	22.2011699676514	22.5770397186279	22.6090774536133	22.6464729309082	22.5994834899902
P05825	Ferrienterobactin receptor	fepA	27	47.9	0	323.31	168	24.4000873565674	24.4236145019531	24.3741130828857	24.3366756439209	24.2529907226563	24.4599514007568	23.0557651519775	23.2069931030273	21.2753734588623	24.6274509429932	23.5251617431641	23.6388721466064	23.7163867950439	23.7830677032471	23.8556690216064	23.7262954711914	23.6831398010254	23.7124042510986	23.5503940582275	23.7172241210938	23.8439311981201	23.4651317596436	23.5478076934814	23.25537109375	23.1804828643799	23.4806213378906	23.5408515930176	20.7032852172852	21.4177169799805	21.467472076416	23.4118328094482	23.5638370513916	23.447961807251	23.0902442932129	23.3319702148438	23.395975112915	27.6445770263672	27.5388984680176	29.0199317932129	22.8800201416016	22.9209804534912	23.181303024292
P05827	HTH-type transcriptional regulator IlvY	ilvY	4	18.9	0	49.901	104	23.0283699035645	22.0021305084229	23.0386371612549	22.6989688873291	22.8970947265625	22.7607078552246	22.4006214141846	22.6761169433594	23.0965003967285	22.0379505157471	22.4669742584229	22.3963928222656	22.5113277435303	22.4219074249268	22.7055854797363	NaN	23.3854808807373	NaN	23.1035594940186	23.0799503326416	22.9502735137939	22.5661144256592	22.8334293365479	22.9193992614746	22.6727981567383	23.0197772979736	22.986400604248	22.0810890197754	NaN	22.5978927612305	22.7793045043945	22.8208866119385	22.628475189209	22.845329284668	22.6416091918945	22.6197929382324	22.4648818969727	22.8017158508301	22.766077041626	23.4145450592041	NaN	22.8022880554199
P05852	tRNA N6-adenosine threonylcarbamoyltransferase	tsaD	12	41.8	0	185.87	259	25.3581695556641	24.8269672393799	24.9610652923584	24.9664440155029	25.0057315826416	25.0436840057373	25.2193355560303	25.2142677307129	25.1980171203613	25.1514339447021	25.179838180542	25.1509685516357	24.7360343933105	25.1378211975098	24.47047996521	24.6361083984375	24.7310180664063	24.6608486175537	25.5327301025391	25.6819343566895	25.6128215789795	24.6276187896729	24.586633682251	24.6422367095947	24.798921585083	24.8544807434082	24.5792865753174	24.4988098144531	24.5568981170654	24.6730899810791	24.9482440948486	24.6470222473145	24.8922653198242	25.0851306915283	25.0275344848633	25.190502166748	25.1121940612793	24.8510990142822	24.7536869049072	25.259183883667	25.2057552337646	25.0998096466064
P06129	Vitamin B12 transporter BtuB	btuB	32	74.1	0	323.31	310	22.6356658935547	22.7079257965088	20.870418548584	20.3500289916992	19.5585021972656	19.9101600646973	25.3961715698242	25.2618751525879	25.1012535095215	18.6672286987305	16.712366104126	18.3859977722168	18.0569553375244	NaN	NaN	NaN	19.7580375671387	19.1300621032715	17.2699298858643	19.8922138214111	16.3344993591309	23.6629695892334	23.4019756317139	23.5650005340576	22.9394989013672	23.500207901001	23.0288925170898	25.2037410736084	24.3166542053223	24.1898612976074	23.2810745239258	21.6217174530029	21.9684581756592	19.0355567932129	19.3416061401367	19.8043422698975	29.9079895019531	29.704345703125	29.6618175506592	NaN	NaN	NaN
P06136	Cell division protein FtsQ	ftsQ	5	31.2	0.002864	2.7448	65	22.1025505065918	22.107349395752	22.1938819885254	22.1530437469482	22.3324890136719	22.4509601593018	22.5972347259521	22.566650390625	22.5401420593262	22.1253719329834	22.3553085327148	22.041898727417	22.4313507080078	22.4988708496094	22.6512775421143	23.306468963623	23.3947982788086	23.2089576721191	22.7536869049072	22.7001552581787	23.0814456939697	22.8326187133789	22.6516723632813	22.358772277832	22.4444026947021	22.7287693023682	22.9384956359863	22.6401538848877	22.9841575622559	22.9671401977539	22.1826820373535	22.5548267364502	22.0690383911133	22.6359748840332	22.6005954742432	22.4121952056885	22.6872673034668	22.1674480438232	22.3953475952148	22.5711479187012	22.4866733551025	22.6533126831055
P06149	D-lactate dehydrogenase	dld	38	72.2	0	323.31	1451	27.2314167022705	27.4003963470459	27.3682804107666	27.2489814758301	27.273286819458	27.4210147857666	27.3845100402832	27.488151550293	27.4622478485107	27.6324939727783	27.5403785705566	27.6690521240234	27.1033954620361	27.2532253265381	27.2637386322021	27.8720283508301	27.8110904693604	27.8074722290039	27.2066688537598	27.1959171295166	27.199197769165	27.4253444671631	27.4771499633789	27.33815574646	27.3083457946777	27.2525939941406	27.132417678833	27.56565284729	27.6393413543701	27.5128440856934	27.0418701171875	27.0561027526855	27.0737781524658	26.9972267150879	26.9822883605957	27.0969772338867	27.090633392334	27.0529975891113	27.1305541992188	27.0986862182617	27.1531562805176	27.1064949035645
P06610	Vitamin B12 transport periplasmic protein BtuE	btuE	10	76.5	0	185.14	321	26.5880641937256	26.3849544525146	26.2921257019043	26.6647872924805	26.2422714233398	26.4804210662842	26.1293354034424	26.3557510375977	26.0343322753906	26.3124885559082	26.5459251403809	26.4066696166992	26.5841979980469	26.4724025726318	26.4802207946777	26.4964504241943	26.248908996582	26.0449771881104	26.7504711151123	26.5175819396973	26.5602397918701	26.2714004516602	26.1611557006836	25.8984832763672	26.0294742584229	26.1554927825928	26.1359443664551	23.8498592376709	23.6647052764893	23.8919868469238	26.7091197967529	26.3591747283936	26.4643383026123	26.3723545074463	26.4204845428467	26.5058975219727	25.8310832977295	25.7306041717529	25.543773651123	25.699197769165	25.6434764862061	25.7378673553467
P06611	Vitamin B12 import ATP-binding protein BtuD	btuD	7	41.8	0	18.432	45	21.3572425842285	NaN	NaN	NaN	NaN	NaN	NaN	NaN	NaN	21.6224327087402	22.5458316802979	22.1317596435547	18.7326107025146	NaN	20.2737827301025	NaN	NaN	NaN	21.3650093078613	21.5469856262207	21.7879161834717	19.936897277832	NaN	19.4615592956543	20.7046356201172	22.0766925811768	22.3121032714844	21.0899696350098	NaN	NaN	18.6514797210693	20.7157382965088	20.3001689910889	21.9588642120361	22.1061019897461	22.82785987854	24.8807773590088	24.8044948577881	24.5983257293701	21.6579647064209	NaN	22.0351333618164
P06612	DNA topoisomerase 1	topA	52	74.6	0	323.31	2475	29.2643890380859	29.2291717529297	29.3252811431885	29.1310691833496	29.0997886657715	29.0379219055176	29.0057640075684	29.061803817749	29.0826606750488	29.2119674682617	29.3313598632813	29.2977600097656	29.3665714263916	29.2655067443848	29.3211574554443	28.8577747344971	28.8930759429932	28.82493019104	29.2769298553467	29.2689895629883	29.2380867004395	28.6942157745361	28.7809734344482	28.8089141845703	28.8494186401367	28.8677349090576	28.8921489715576	28.9178943634033	28.8595542907715	28.9416484832764	28.9162425994873	28.976863861084	28.9531307220459	29.0028972625732	28.9754981994629	28.9060401916504	28.902624130249	28.7885856628418	28.8789710998535	28.9875831604004	28.8608856201172	28.958423614502
P06616	GTPase Era	era	15	59.1	0	220.14	414	26.4471111297607	26.5927772521973	26.5513343811035	26.4470634460449	26.8756065368652	26.4546127319336	27.0208339691162	27.0918426513672	27.1040954589844	25.8641967773438	25.9416770935059	25.9685764312744	25.9490222930908	25.4477100372314	25.5127086639404	26.0555458068848	26.1961421966553	25.977294921875	26.494176864624	26.5747184753418	26.1934375762939	26.4462280273438	26.3401279449463	26.4422454833984	26.6632957458496	26.7037181854248	26.4573707580566	26.2148418426514	26.4483089447021	26.2213287353516	26.4876766204834	26.5140647888184	26.6059722900391	26.6976337432861	26.7963733673096	26.5413379669189	26.7845668792725	26.9165000915527	26.6438884735107	26.3941612243652	26.398832321167	26.6948471069336
P06709	Bifunctional ligase/repressor BirA	birA	14	52.3	0	146.41	209	25.1149749755859	25.1588096618652	25.1827201843262	24.8042011260986	24.7505207061768	24.7699146270752	24.4353618621826	24.75608253479	24.8997974395752	24.2383403778076	24.4605770111084	24.7790145874023	24.4830226898193	24.5679035186768	24.4260482788086	23.3473281860352	23.572883605957	23.8648586273193	25.5041542053223	25.1633853912354	25.629035949707	24.496618270874	24.6255016326904	24.7742958068848	24.395845413208	24.5869197845459	24.8718757629395	24.2785968780518	24.0998096466064	24.2974014282227	24.4257278442383	24.7644577026367	24.7161254882813	24.7000179290771	24.6743831634521	24.6635112762451	25.9970550537109	25.8847179412842	25.8848571777344	24.3701934814453	24.2904567718506	24.4587020874023
P06710	DNA polymerase III subunit tau	dnaX	27	44.8	0	323.31	617	26.9003505706787	26.7799415588379	26.8356914520264	26.8475666046143	26.7503433227539	26.6901912689209	26.4461002349854	26.5584888458252	26.3888511657715	26.4782314300537	26.5075016021729	26.4185237884521	26.5235176086426	26.6035690307617	26.6997528076172	26.0285472869873	24.938045501709	25.7962741851807	26.6888580322266	26.6451263427734	26.7813167572021	25.7534065246582	26.3327560424805	26.067533493042	25.94753074646	26.2210903167725	26.0295581817627	25.7222881317139	25.7717800140381	25.9618377685547	26.6339492797852	26.7700157165527	26.7021331787109	26.7955074310303	26.7196025848389	26.8053817749023	26.7001495361328	26.5887794494629	26.5013484954834	26.1550102233887	26.3217029571533	26.5488967895508
P06715	Glutathione reductase	gor	18	63.1	0	176.09	603	26.6823081970215	26.6607131958008	26.6200294494629	26.5080757141113	26.1607723236084	26.4212398529053	26.2939338684082	26.393669128418	26.3808498382568	26.6562194824219	26.7874336242676	26.6657371520996	26.633810043335	26.6532154083252	26.689525604248	25.6984825134277	26.3017845153809	26.4259033203125	26.550012588501	26.3904590606689	26.5107345581055	25.8884391784668	25.8068809509277	25.8198986053467	25.8611698150635	26.0443515777588	25.9683361053467	26.0554828643799	26.1318893432617	26.2248287200928	26.2395610809326	26.2810745239258	26.2541103363037	26.3478507995605	26.2719535827637	26.3822193145752	25.81809425354	25.7665576934814	25.7903213500977	26.5384101867676	26.5282497406006	26.3971519470215
P06721	Cystathionine beta-lyase MetC	metC	9	31.6	0	38.751	57	24.2036666870117	24.4415817260742	24.1282539367676	24.0826148986816	23.5330276489258	23.8380737304688	23.4336452484131	23.5056705474854	24.3357906341553	24.8890647888184	24.8874397277832	24.6560554504395	23.6667652130127	23.6713085174561	24.0739002227783	23.9866771697998	23.3622550964355	23.4674968719482	23.9095802307129	23.6768054962158	23.709041595459	23.2059497833252	23.3949298858643	23.151309967041	23.5944576263428	23.2320137023926	23.8182163238525	23.683032989502	22.61110496521	23.1972599029541	24.3504333496094	24.2256011962891	23.6173973083496	23.6550178527832	24.2065753936768	24.0267333984375	23.6640548706055	24.0976409912109	23.2687091827393	23.3244361877441	23.7196273803711	23.5826778411865
P06846	HTH-type transcriptional regulator EbgR	ebgR	6	26.9	0.00098232	3.5504	16	20.6182708740234	21.1218681335449	NaN	22.3797817230225	NaN	20.0998249053955	NaN	NaN	NaN	22.2184505462646	22.0366764068604	21.6882934570313	22.3515663146973	23.182409286499	21.9052906036377	NaN	NaN	NaN	21.6556072235107	22.4035358428955	22.2497978210449	21.107572555542	NaN	21.4302272796631	21.7632026672363	21.8816261291504	NaN	NaN	NaN	NaN	21.7811279296875	21.3657569885254	21.7594680786133	21.167724609375	21.040060043335	20.9579429626465	21.4873352050781	20.0148162841797	19.6892910003662	NaN	21.0243167877197	21.9777793884277
P06959	Dihydrolipoyllysine-residue acetyltransferase component of pyruvate dehydrogenase complex	aceF	49	76.7	0	323.31	4620	31.9561538696289	32.0101852416992	32.0371170043945	31.9247550964355	32.0328216552734	31.9391918182373	31.9720287322998	31.950532913208	31.9429016113281	31.9230194091797	31.9883422851563	31.8873271942139	31.5220623016357	31.5492191314697	31.4715023040771	31.0260429382324	30.9538669586182	30.9818935394287	33.1379432678223	32.9458847045898	33.1052284240723	32.2728080749512	32.2815132141113	32.2724761962891	32.3100547790527	32.3902816772461	32.4056816101074	32.1775665283203	32.0841064453125	32.2568473815918	31.8490524291992	31.8639678955078	31.9142417907715	31.8083534240723	31.7530632019043	31.7644577026367	31.588306427002	31.5997447967529	31.6166667938232	31.9199333190918	32.0077819824219	32.0139846801758
P06961	Multifunctional CCA protein;CCA-adding enzyme;2-nucleotidase;2,3-cyclic phosphodiesterase;Phosphatase	cca	15	44.2	0	35.363	250	24.7311744689941	24.8451290130615	24.5650577545166	24.7899475097656	24.8230361938477	24.5874347686768	24.0021305084229	24.4489707946777	24.4607639312744	24.8529567718506	25.0549869537354	25.0431003570557	24.6419620513916	24.9611530303955	24.59326171875	24.0978832244873	24.0986862182617	24.5799770355225	25.0634460449219	25.0303592681885	25.1456165313721	24.2722015380859	24.6153774261475	24.5665111541748	24.3321743011475	24.3595771789551	24.3208599090576	24.4347896575928	23.9350814819336	24.0803394317627	24.5594673156738	24.6340599060059	24.5016670227051	24.5583572387695	24.5199527740479	24.7036647796631	24.4015846252441	24.0236911773682	24.2428531646729	24.628231048584	24.4179611206055	24.5073051452637
P06968	Deoxyuridine 5-triphosphate nucleotidohydrolase	dut	3	26.5	0	24.284	96	23.481237411499	23.2719879150391	23.3985862731934	23.5854320526123	23.6291198730469	23.8784866333008	23.0342597961426	22.9798736572266	22.9658546447754	23.8835296630859	23.8403816223145	23.8508129119873	24.1817722320557	23.922342300415	23.7982788085938	23.1224040985107	23.011833190918	22.8151512145996	24.1803302764893	24.0709552764893	23.9976577758789	22.917724609375	23.0799179077148	23.1354427337646	22.6439228057861	23.0128917694092	23.2139339447021	22.4246273040771	22.4201354980469	22.3795967102051	23.7497024536133	23.7672901153564	23.6902980804443	23.9511814117432	23.8320007324219	23.8298740386963	22.5654888153076	22.8487720489502	22.3079414367676	23.5888652801514	23.7027149200439	23.549690246582
P06983	Porphobilinogen deaminase	hemC	8	29.1	0	7.6498	34	23.0207958221436	22.7599353790283	23.1181488037109	22.4707527160645	22.8673496246338	22.9956245422363	23.6571998596191	23.0026454925537	23.7477588653564	22.8920803070068	22.6858139038086	22.5868053436279	23.0444679260254	22.8328895568848	22.7208805084229	22.9247169494629	NaN	NaN	22.8394966125488	23.1648273468018	22.9728813171387	22.5756092071533	22.3356266021729	22.97314453125	22.2320137023926	23.2063369750977	22.7169094085693	NaN	NaN	23.4309673309326	23.0374641418457	22.8834915161133	22.5127754211426	22.7472667694092	23.1736221313477	22.8224048614502	22.6629257202148	22.8668956756592	22.3607292175293	22.7180805206299	22.8295631408691	22.8827095031738
P06986	Histidinol-phosphate aminotransferase	hisC	7	27.2	0	18.46	149	23.3714580535889	23.3408241271973	23.7892513275146	23.1664218902588	23.2898235321045	23.5048217773438	21.9471378326416	NaN	22.8914680480957	24.0186920166016	23.5651168823242	24.137508392334	23.7010231018066	23.8117637634277	23.9060974121094	23.2405414581299	23.6415214538574	22.5882701873779	23.5988922119141	23.1591091156006	23.5944576263428	22.990421295166	22.8279571533203	22.5841464996338	23.1276092529297	22.1407413482666	22.5339775085449	22.6173286437988	22.0481338500977	NaN	23.0510234832764	23.4061336517334	23.4467010498047	23.4788951873779	23.2130889892578	23.4501037597656	22.6875877380371	22.5147266387939	22.9064273834229	23.3092479705811	NaN	22.7890720367432
P06987	Histidine biosynthesis bifunctional protein HisB;Histidinol-phosphatase;Imidazoleglycerol-phosphate dehydratase	hisB	21	62.3	0	323.31	1017	27.3868141174316	27.461389541626	27.5435523986816	27.3387508392334	27.3779907226563	27.3881282806396	27.4107837677002	27.3457889556885	27.3083457946777	27.3920650482178	27.2163238525391	27.1171379089355	27.1708335876465	27.3059120178223	27.1200084686279	27.5667419433594	27.3991737365723	27.5157794952393	27.7588787078857	27.7984142303467	27.5988922119141	27.2720413208008	27.258358001709	27.3107738494873	27.3732681274414	27.2927227020264	27.3767490386963	27.4663772583008	27.5123920440674	27.4599056243896	27.3459587097168	27.2535877227783	27.3887023925781	27.51442527771	27.4278240203857	27.4660663604736	26.9994869232178	27.1002902984619	27.0136108398438	27.4324493408203	27.5273113250732	27.5397872924805
P06988	Histidinol dehydrogenase	hisD	6	18.4	0	143.23	83	23.107572555542	22.2272624969482	23.0517387390137	23.092924118042	22.3107738494873	22.6399536132813	22.9174880981445	23.4340267181396	23.1081619262695	23.4590148925781	23.5560207366943	23.7143955230713	23.2830562591553	23.0228118896484	23.1476669311523	23.5801486968994	23.5872631072998	23.7733402252197	23.3504333496094	23.4596405029297	22.5282897949219	22.8364562988281	22.7842464447021	22.5755634307861	22.7481689453125	22.8982028961182	23.0417652130127	22.7397060394287	22.360969543457	22.3099975585938	22.3960018157959	22.5942306518555	22.7612552642822	22.8789730072021	22.8232021331787	22.6542091369629	22.0951309204102	22.6168365478516	22.1096782684326	23.122673034668	23.2402496337891	23.1135292053223
P06989	Histidine biosynthesis bifunctional protein HisIE;Phosphoribosyl-AMP cyclohydrolase;Phosphoribosyl-ATP pyrophosphatase	hisI	5	37.9	0	13.937	19	21.510892868042	21.7893505096436	21.6109027862549	NaN	22.5611114501953	23.5329093933105	21.9764175415039	22.0656242370605	22.081413269043	22.3214111328125	22.9651145935059	21.6947250366211	21.350622177124	21.6939182281494	21.7232990264893	22.0725440979004	22.1180381774902	NaN	21.9848537445068	22.5911045074463	22.3076648712158	NaN	21.4466247558594	NaN	22.3017044067383	22.2652778625488	22.1378059387207	21.2921009063721	NaN	21.8819618225098	22.098316192627	22.5216197967529	21.835262298584	22.0596313476563	21.5406150817871	21.2475986480713	NaN	21.5670909881592	NaN	NaN	22.6511459350586	22.4770679473877
P06992	Ribosomal RNA small subunit methyltransferase A	rsmA	10	63	0	249.55	265	24.6439990997314	24.8553829193115	24.7026615142822	24.7746982574463	24.6993827819824	24.8454627990723	25.1362171173096	25.2743721008301	25.0183944702148	24.6215953826904	24.7955570220947	25.2391796112061	24.7075672149658	24.582275390625	24.296630859375	24.3570957183838	24.6586170196533	24.3787517547607	25.2424907684326	25.3965301513672	24.8056774139404	25.2071723937988	25.1805973052979	25.3875865936279	25.4604835510254	25.4582633972168	25.1632690429688	24.2811470031738	23.7618236541748	24.3571624755859	24.4518013000488	24.6534328460693	23.7731399536133	24.2685661315918	24.7662792205811	24.2876415252686	24.2186717987061	24.0078716278076	24.5242042541504	24.9258308410645	25.0018291473389	24.8326759338379
P06993	HTH-type transcriptional regulator MalT	malT	38	55	0	323.31	516	25.4776287078857	25.7283744812012	25.5290393829346	26.0227394104004	25.9665107727051	25.9282970428467	25.5615367889404	25.8904342651367	25.9201850891113	24.5102653503418	24.0929718017578	24.8709831237793	25.1835517883301	24.7763061523438	24.7126655578613	24.8388919830322	25.0922470092773	24.7962493896484	27.1318302154541	27.282506942749	27.2374477386475	27.3266315460205	27.1207008361816	27.279411315918	27.031810760498	27.1873531341553	27.2707958221436	26.0893001556396	26.1788883209229	26.173942565918	25.8947887420654	25.9938850402832	26.0459976196289	26.4222354888916	26.2425270080566	26.37451171875	28.6354026794434	28.6149139404297	28.6510257720947	26.1743621826172	26.2399978637695	25.9520702362061
P06996	Outer membrane protein C	ompC	34	94.8	0	323.31	3512	30.7038822174072	30.775411605835	30.741096496582	30.34202003479	30.3160285949707	30.3752365112305	32.8926010131836	32.9283599853516	32.8945541381836	29.9636135101318	29.9508819580078	30.1041202545166	30.4588508605957	30.5285034179688	30.5426864624023	31.9103145599365	31.8919696807861	31.9825401306152	29.6961078643799	29.6968383789063	29.6599140167236	32.397159576416	32.3704376220703	32.4490394592285	32.0122184753418	32.0656089782715	31.9675025939941	32.2365760803223	32.2375144958496	32.1707496643066	31.2581100463867	31.1632690429688	31.3174304962158	30.4792346954346	30.6511287689209	30.6462440490723	36.3091506958008	36.3688163757324	36.4435234069824	30.9322719573975	30.9336109161377	30.8637828826904
P06999	ATP-dependent 6-phosphofructokinase isozyme 2	pfkB	14	68.9	0	323.31	806	28.0078506469727	27.7940196990967	27.8414611816406	28.1488475799561	28.1014938354492	28.054292678833	27.6277008056641	27.9035720825195	27.707145690918	27.7332439422607	27.6933193206787	27.7880554199219	27.8692665100098	27.8908176422119	27.8374366760254	27.4329280853271	27.2751541137695	27.4857730865479	27.5040035247803	27.2849807739258	27.5113372802734	27.420051574707	27.3210487365723	27.1859359741211	27.3091259002686	27.367696762085	27.3316802978516	26.5225887298584	26.6639728546143	26.1359634399414	28.0366916656494	27.9641647338867	28.1696395874023	28.1085891723633	28.0293369293213	28.0056037902832	27.2790565490723	27.1998538970947	27.2199268341064	27.6258220672607	27.8220767974854	27.7440032958984
P07000	Lysophospholipase L2	pldB	8	31.5	0	30.337	66	22.8097057342529	22.686092376709	22.6835899353027	22.4902038574219	22.4952392578125	22.7201499938965	21.5306949615479	22.4737281799316	22.7906436920166	22.5233917236328	22.4666767120361	22.8408432006836	22.3869819641113	22.3409328460693	22.730447769165	NaN	22.163215637207	NaN	23.3686637878418	22.7126770019531	22.826774597168	22.6414985656738	23.0413303375244	22.2228488922119	22.7721729278564	21.999963760376	21.974702835083	22.5795497894287	22.1016216278076	22.5468444824219	22.6837177276611	23.1831665039063	22.4043941497803	22.5406379699707	22.6294097900391	22.2664222717285	22.3706073760986	23.2102069854736	22.5558795928955	23.1701107025146	22.3923625946045	22.4321155548096
P07001	NAD(P) transhydrogenase subunit alpha	pntA	23	58.6	0	323.31	1474	28.2521896362305	28.3506011962891	28.1638450622559	28.3274021148682	28.4803142547607	28.3132419586182	28.4820079803467	28.4465579986572	28.4139728546143	28.481969833374	28.4437160491943	28.5018424987793	28.015100479126	28.100191116333	28.0106258392334	28.9080753326416	28.9382038116455	28.9338493347168	28.0298118591309	27.929256439209	28.0454139709473	28.2048053741455	28.1943206787109	28.2199726104736	28.0236377716064	28.0125999450684	27.9114799499512	28.7160720825195	28.7873401641846	28.8251132965088	28.1152038574219	28.1693992614746	28.196949005127	28.0921459197998	28.0919952392578	28.0654296875	28.2344360351563	28.22536277771	28.19140625	28.163366317749	28.16676902771	28.083194732666
P07003	Pyruvate dehydrogenase [ubiquinone];Alpha-peptide	poxB	24	62.4	0	323.31	837	26.9457015991211	26.8536472320557	26.8188495635986	26.737247467041	26.860294342041	26.6973686218262	27.0094528198242	27.0870952606201	27.1597137451172	27.6073837280273	27.5522289276123	27.5052909851074	27.1933822631836	27.1316337585449	27.2518730163574	27.4259033203125	27.2521438598633	27.1453037261963	28.0676364898682	28.0472888946533	28.1339378356934	27.5160808563232	27.5403785705566	27.7468242645264	27.8636054992676	27.7562084197998	27.7879943847656	26.9853324890137	27.0767364501953	26.9119358062744	26.9329204559326	26.8801689147949	26.8625431060791	26.9102210998535	26.9715843200684	26.9436893463135	27.3066940307617	27.3661975860596	27.16086769104	27.5597591400146	27.4868488311768	27.5354919433594
P07004	Gamma-glutamyl phosphate reductase	proA	23	67.9	0	323.31	797	26.5010452270508	26.6729011535645	26.5998859405518	26.631175994873	26.6235218048096	26.7386665344238	26.5027141571045	26.6511631011963	26.3873558044434	27.2438163757324	27.2308673858643	27.081111907959	27.1737899780273	27.1616363525391	27.0692768096924	26.8430213928223	27.1179313659668	27.0479125976563	26.8802852630615	26.9779281616211	26.8930759429932	26.3183097839355	26.4435272216797	26.4267845153809	26.4525871276855	26.4240779876709	26.3187580108643	26.2144908905029	26.1582126617432	26.1170387268066	26.5372562408447	26.5354461669922	26.6049842834473	26.5316886901855	26.6020126342773	26.516170501709	25.871618270874	25.975700378418	26.1173553466797	26.7863121032715	26.8929595947266	26.9554901123047
P07012	Peptide chain release factor 2	prfB	22	63.8	0	323.31	1160	28.7577991485596	28.6700668334961	28.7126331329346	28.7000179290771	28.6753253936768	28.7088241577148	28.5164566040039	28.5838031768799	28.6719570159912	28.3551464080811	28.3794784545898	28.462911605835	28.4522266387939	28.3596363067627	28.3106002807617	27.8985061645508	28.008918762207	28.1399002075195	28.8952445983887	28.8745231628418	28.7361831665039	28.2085304260254	28.1322212219238	28.1612529754639	28.1469078063965	28.2114105224609	28.2097396850586	27.6099224090576	27.640308380127	27.6636333465576	28.7882118225098	28.7656917572021	28.7621784210205	28.7852840423584	28.6952781677246	28.7560501098633	28.2773284912109	28.3392181396484	28.3795204162598	28.2258224487305	28.312894821167	28.1710243225098
P07013	Primosomal replication protein n	priB	3	50	0.0004948	3.9438	9	20.2324542999268	19.6266174316406	19.5412101745605	21.5929527282715	20.4258308410645	21.1814384460449	20.5916748046875	21.8520526885986	NaN	20.288049697876	20.9082984924316	20.651496887207	19.6078357696533	NaN	NaN	NaN	NaN	NaN	21.4998435974121	21.4819774627686	21.3498668670654	20.8954124450684	20.3812084197998	20.8383045196533	NaN	NaN	20.8755283355713	NaN	NaN	NaN	20.1183223724365	20.7037925720215	NaN	NaN	21.1860408782959	20.709020614624	21.115213394165	20.4496002197266	20.5727443695068	20.592041015625	20.7352924346924	20.4262409210205
P07014	Succinate dehydrogenase iron-sulfur subunit	sdhB	20	87.4	0	323.31	1622	29.8735694885254	29.804443359375	29.8928451538086	29.8117637634277	29.8766460418701	29.9930744171143	29.7531356811523	29.905122756958	29.7180824279785	30.0802993774414	29.9012432098389	30.105619430542	29.8272342681885	29.8311672210693	29.9784202575684	30.7011585235596	30.5812740325928	30.6524963378906	27.9961490631104	28.0646076202393	28.037633895874	27.9851684570313	27.73756980896	27.8577461242676	27.8344860076904	27.7838802337646	27.7868728637695	29.4042186737061	29.3522033691406	29.5869922637939	30.0659942626953	30.034200668335	30.0103874206543	30.4528751373291	30.4236221313477	30.3340473175049	29.7369575500488	29.8084697723389	29.7204990386963	29.9917240142822	30.0598201751709	30.0162448883057
P07023	T-protein;Chorismate mutase;Prephenate dehydrogenase	tyrA	14	50.9	0	17.907	159	24.1964797973633	23.5510997772217	24.3287563323975	24.1083698272705	23.4878749847412	23.9044456481934	23.989538192749	24.0185222625732	23.9693031311035	24.0606861114502	24.7361907958984	24.4976539611816	24.2736263275146	24.1969299316406	24.3550796508789	23.4521160125732	23.5038528442383	22.71875	24.4256649017334	25.0006694793701	24.6440544128418	23.957483291626	24.4015197753906	23.9590759277344	24.5276679992676	24.0482654571533	23.973424911499	22.3037967681885	23.660795211792	22.5148468017578	23.4667510986328	24.4520530700684	23.6035404205322	24.5972461700439	24.5781345367432	24.342248916626	24.0873985290527	24.5692939758301	24.2927761077881	24.4639472961426	24.2763977050781	25.1225395202637
P07024	Protein UshA;UDP-sugar hydrolase;5-nucleotidase	ushA	10	27.6	0	53.316	133	25.799711227417	25.8610763549805	25.9216842651367	26.8190937042236	26.888786315918	27.1260299682617	26.9207077026367	26.7858142852783	26.8669109344482	27.1452083587646	26.7896747589111	27.1118755340576	26.3789005279541	26.7009429931641	26.2002658843994	27.3184661865234	27.5135974884033	27.2133598327637	25.9901447296143	26.0255508422852	26.3701934814453	26.1466846466064	26.7521305084229	25.9913139343262	26.5903511047363	26.8805198669434	26.7601490020752	26.2530269622803	25.7685775756836	26.366247177124	26.7663555145264	27.0967769622803	26.7327270507813	26.3642272949219	26.4758071899414	26.3291320800781	27.9588661193848	27.4641971588135	27.3848400115967	26.4169788360596	26.2927227020264	25.4090843200684
P07026	Regulatory protein SdiA	sdiA	3	16.2	0	31.976	72	21.9169235229492	21.7442722320557	21.7158622741699	21.7223415374756	21.5238227844238	21.240104675293	21.5688533782959	NaN	NaN	21.7220077514648	21.6322746276855	21.8441410064697	21.8523578643799	21.6411685943604	21.7826080322266	NaN	NaN	21.8754901885986	21.8119010925293	22.4217281341553	22.4113159179688	21.4471797943115	NaN	20.6503582000732	20.8893337249756	20.9485645294189	21.4908638000488	21.6145458221436	21.6630554199219	20.7268371582031	22.2641334533691	22.0271892547607	22.3780899047852	21.3774547576904	20.9883594512939	21.2519378662109	21.456184387207	21.7790451049805	21.5871486663818	21.6529846191406	21.2162609100342	21.0853748321533
P07109	Histidine transport ATP-binding protein HisP	hisP	7	37.7	0	85.741	85	21.880542755127	21.6340484619141	22.217414855957	22.0153274536133	21.6693420410156	22.0446014404297	22.8940811157227	22.7611751556396	22.5543346405029	21.8078193664551	21.7277507781982	22.2625865936279	21.1027755737305	21.4796600341797	21.7466106414795	22.5821723937988	22.5157623291016	22.4330577850342	NaN	21.6878242492676	21.573392868042	22.0131816864014	21.8664245605469	NaN	NaN	21.7628784179688	21.7807674407959	22.5679721832275	22.585132598877	22.9564723968506	21.8794212341309	22.0815753936768	22.0801124572754	22.2620410919189	22.2149276733398	22.4866485595703	22.9659957885742	23.0076141357422	22.8081932067871	22.6516723632813	22.3626842498779	21.9310283660889
P07117	Sodium/proline symporter	putP	6	13.5	0	14.375	156	23.7534828186035	24.2839031219482	24.0024738311768	24.1435146331787	24.2596874237061	24.2839031219482	24.1819229125977	24.1908416748047	24.391918182373	23.5143661499023	23.7765560150146	23.6541442871094	23.4397430419922	23.5912647247314	23.8632507324219	24.8984146118164	24.7868614196777	24.8795623779297	21.730281829834	22.9762592315674	21.5156650543213	22.8501453399658	22.4526691436768	23.4392356872559	22.2711620330811	21.6516284942627	21.791618347168	25.4210796356201	25.1857471466064	25.2648124694824	24.2175617218018	24.0405941009521	24.3280696868896	23.8368225097656	24.0818843841553	24.1112384796143	23.7093563079834	23.640417098999	23.9220695495605	24.0764312744141	24.0870742797852	23.8886470794678
P07118	Valine--tRNA ligase	valS	64	66.7	0	323.31	2684	30.0034332275391	29.9135646820068	29.9867153167725	30.0015544891357	29.9615459442139	30.0000782012939	29.5013675689697	29.6121387481689	29.6556224822998	29.9934787750244	29.9894256591797	29.9493522644043	29.9960422515869	30.0298633575439	30.0508995056152	29.562873840332	29.5382881164551	29.5760746002197	30.0767364501953	30.2009296417236	30.1669845581055	29.3689250946045	29.3209419250488	29.3532543182373	29.3925151824951	29.3364124298096	29.3884372711182	29.2634029388428	29.4026756286621	29.3206405639648	29.9614086151123	29.8934516906738	29.8701038360596	29.9500465393066	29.8875961303711	29.8442783355713	29.5545539855957	29.5213508605957	29.5330238342285	29.7578144073486	29.715892791748	29.815113067627
P07395	Phenylalanine--tRNA ligase beta subunit	pheT	56	80.6	0	323.31	2734	30.482795715332	30.4964809417725	30.4719867706299	30.2364902496338	30.262149810791	30.2989826202393	29.9976577758789	30.0344619750977	30.0032997131348	30.4464797973633	30.3219528198242	30.3094291687012	30.0950927734375	30.1519470214844	30.084867477417	29.7589588165283	29.7105484008789	29.6155109405518	30.4065933227539	30.3400039672852	30.3878211975098	29.5883865356445	29.6713829040527	29.7100238800049	29.6603736877441	29.662633895874	29.7018032073975	29.8261890411377	29.7798633575439	29.817066192627	30.0794086456299	30.0649681091309	30.0709915161133	30.1612281799316	30.1656665802002	30.1159477233887	30.0464820861816	30.0647106170654	29.9476795196533	29.9562931060791	29.91042137146	29.8756370544434
P07604	Transcriptional regulatory protein TyrR	tyrR	28	67.3	0	249.45	679	27.4785404205322	27.5894947052002	27.4743690490723	27.5348243713379	27.5966911315918	27.6757965087891	27.5713081359863	27.7163333892822	27.7290363311768	27.3207054138184	27.3538856506348	27.5596866607666	27.454345703125	27.3149280548096	27.5528869628906	27.2115039825439	27.1201076507568	27.1640377044678	27.8964290618896	27.8287487030029	27.9006385803223	27.4634170532227	27.2720413208008	27.3307399749756	27.4225406646729	27.5628910064697	27.5792427062988	27.0585823059082	26.9944248199463	27.1588478088379	27.4806995391846	27.4551296234131	27.4863109588623	27.5371971130371	27.569787979126	27.6722946166992	27.7669868469238	27.8015632629395	27.7449645996094	27.3946838378906	27.2876243591309	27.3131980895996
P07623	Homoserine O-succinyltransferase	metA	7	36.2	0	7.561	59	23.1085929870605	22.7815074920654	22.9861392974854	22.7173709869385	22.8684787750244	23.3360633850098	23.5073642730713	22.9966068267822	22.197395324707	23.4356803894043	23.4693622589111	23.1877784729004	22.7530956268311	22.8819999694824	23.3226490020752	NaN	22.9978466033936	NaN	21.9874591827393	NaN	21.4010906219482	NaN	NaN	NaN	NaN	NaN	NaN	22.0989589691162	NaN	NaN	22.3600330352783	22.5962333679199	23.1400241851807	22.6966781616211	22.7207546234131	22.307746887207	23.1924228668213	23.4541263580322	23.2507820129395	22.4584140777588	NaN	22.1688575744629
P07639	3-dehydroquinate synthase	aroB	16	60.8	0	323.31	434	26.3598785400391	26.2400894165039	26.3227348327637	26.1206016540527	26.0653171539307	26.0348567962646	26.0043392181396	25.8341255187988	25.9654979705811	26.3895072937012	26.2026023864746	26.3243675231934	26.0894203186035	26.1983184814453	26.1228351593018	25.962589263916	25.9365196228027	25.9961071014404	26.2627010345459	26.4710845947266	26.3299865722656	25.5965633392334	25.5458660125732	25.6782836914063	25.7797164916992	25.8117389678955	25.6983757019043	25.4627323150635	25.4438896179199	24.5412635803223	26.1773681640625	26.2313251495361	26.0553169250488	26.1396369934082	26.3712921142578	26.1723785400391	26.036262512207	26.1998538970947	25.9827880859375	25.8714294433594	25.7851142883301	25.9694786071777
P07648	RecBCD enzyme subunit RecC	recC	12	15	0	104.54	68	22.8381519317627	22.1305961608887	23.0560455322266	23.9403781890869	23.0704154968262	23.9079322814941	21.3460826873779	22.470329284668	22.8585739135742	23.4048366546631	23.1311149597168	23.3763675689697	NaN	22.4921360015869	22.0090160369873	NaN	23.0723628997803	NaN	22.7947731018066	22.2132968902588	23.5928611755371	22.6957664489746	22.2730140686035	23.0527324676514	22.6009349822998	22.1114616394043	22.6195030212402	NaN	NaN	NaN	22.6311645507813	23.1634006500244	22.654821395874	22.7845268249512	22.8714904785156	22.4860343933105	22.4302272796631	22.1872501373291	22.9386024475098	NaN	22.7815074920654	22.1854362487793
P07649	tRNA pseudouridine synthase A	truA	7	34.4	0	43.481	99	23.5815296173096	23.7313804626465	23.5799198150635	23.0312347412109	23.3089694976807	23.0968208312988	22.7104072570801	22.6506423950195	23.1431884765625	23.0381355285645	22.9985885620117	23.1386337280273	23.2051887512207	23.2241592407227	23.7288932800293	23.7479629516602	23.6971035003662	23.5386028289795	23.458137512207	23.7202548980713	23.7636489868164	22.5606689453125	22.4971656799316	22.9884128570557	22.4848556518555	23.1461906433105	22.9199447631836	23.4330081939697	23.9564208984375	23.1561183929443	23.4766712188721	22.923267364502	23.1998825073242	23.0186233520508	23.0002918243408	23.0239963531494	23.0908584594727	23.3458385467529	23.1075077056885	23.1898155212402	23.1310520172119	23.7950115203857
P07650	Thymidine phosphorylase	deoA	9	28.4	0	12.54	59	23.3936214447021	22.9734783172607	23.1304244995117	23.3597106933594	23.5756549835205	23.5646514892578	21.9911670684814	22.2551116943359	NaN	23.2336101531982	23.0469341278076	23.1832580566406	23.783166885376	23.4734554290771	24.2382678985596	23.670877456665	23.9183444976807	23.6962547302246	23.7616214752197	23.8887405395508	23.648229598999	23.0981559753418	22.5617408752441	22.9688625335693	23.2335224151611	23.2104301452637	23.37451171875	23.0370788574219	NaN	NaN	23.2622699737549	23.233097076416	23.9419002532959	23.1629543304443	23.0369777679443	23.319206237793	22.7252559661865	22.7670478820801	22.4797840118408	22.2843551635742	23.4030170440674	23.5430946350098
P07658	Formate dehydrogenase H	fdhF	37	66	0	323.31	319	18.8428840637207	17.201416015625	27.2087173461914	18.6113700866699	17.4320850372314	19.1809043884277	18.3152637481689	18.3973655700684	18.1406593322754	19.6247806549072	18.2360324859619	16.9123973846436	15.7365074157715	23.8978137969971	17.3598175048828	19.6358394622803	18.387134552002	19.6476898193359	29.9784202575684	29.9199695587158	29.8865356445313	23.3738479614258	23.6729278564453	23.3936214447021	23.9192523956299	23.8956890106201	23.8884620666504	24.2419815063477	NaN	23.3443508148193	19.5367603302002	18.9811153411865	17.867374420166	23.0412635803223	23.0851802825928	16.5973110198975	20.4523181915283	17.3294811248779	19.9145450592041	18.4904441833496	18.6745929718018	18.7713985443115
P07762	1,4-alpha-glucan branching enzyme GlgB	glgB	31	53.3	0	323.31	824	27.0717334747314	27.0782642364502	27.0140361785889	27.1309471130371	27.1026954650879	27.1899929046631	27.34104347229	27.4275035858154	27.6407222747803	27.1402416229248	27.2089958190918	26.7745475769043	26.6423759460449	26.8672637939453	26.7717800140381	26.646089553833	26.851146697998	26.6637020111084	26.9873924255371	26.9606895446777	27.1000900268555	27.0859813690186	27.2011623382568	27.1619243621826	27.1153526306152	27.1175346374512	26.9722423553467	27.6147041320801	27.6866569519043	27.6905250549316	27.1422882080078	27.0325469970703	27.0670204162598	27.0223159790039	27.0797901153564	26.9767284393311	27.450496673584	27.4430847167969	27.4031620025635	27.1549911499023	27.1261291503906	27.2140083312988
P07813	Leucine--tRNA ligase	leuS	57	69.3	0	323.31	2242	29.6318702697754	29.6588249206543	29.6145286560059	29.7034702301025	29.7861728668213	29.7876510620117	29.7032566070557	29.4766292572021	29.6335163116455	27.9028244018555	27.9857120513916	27.942403793335	27.9996490478516	27.93505859375	27.9028816223145	28.0861339569092	28.1423377990723	28.0563621520996	29.8293075561523	29.8308200836182	29.7911491394043	29.331657409668	29.2974758148193	29.3156623840332	29.3760032653809	29.4424114227295	29.3382625579834	29.0701465606689	29.0296001434326	29.0263061523438	29.6459693908691	29.637149810791	29.5907440185547	29.6039409637451	29.6117172241211	29.6094646453857	29.2364673614502	29.2918663024902	29.3367519378662	29.0099067687988	28.8778018951416	28.9663944244385
P07862	D-alanine--D-alanine ligase B	ddlB	14	58.8	0	102.7	349	26.6514358520508	26.5973300933838	27.0430164337158	26.688325881958	26.8720874786377	26.7284526824951	26.4214172363281	26.5216007232666	26.4522571563721	26.4063930511475	25.990966796875	26.1642684936523	26.1546440124512	26.1825675964355	26.3067646026611	25.6045589447021	25.9032955169678	25.8657302856445	26.583194732666	26.4964656829834	26.4747543334961	26.0535793304443	26.1340847015381	26.0004329681396	26.1145000457764	26.1795349121094	26.1089286804199	25.4062633514404	25.3532962799072	25.1778240203857	26.7861881256104	26.6933860778809	26.6766719818115	26.8186054229736	26.7395668029785	26.6151237487793	26.1726455688477	26.26979637146	26.1776161193848	26.1582317352295	26.2317657470703	26.041431427002
P07913	L-threonine 3-dehydrogenase	tdh	15	63.3	0	323.31	1101	28.4687099456787	28.5580081939697	28.4209747314453	28.7742652893066	28.7776851654053	28.8322238922119	28.559175491333	28.8046436309814	28.5810394287109	28.4283027648926	28.4731292724609	28.5207710266113	28.3244876861572	28.3116836547852	28.3154449462891	28.2374935150146	28.1625499725342	28.2814464569092	28.8208904266357	28.9176940917969	28.9290866851807	28.1032466888428	28.064094543457	28.2165546417236	28.4055576324463	28.2127571105957	28.115550994873	28.0714263916016	27.9669170379639	28.0072078704834	28.7844734191895	28.7097110748291	28.7443237304688	28.7608795166016	28.6343307495117	28.6926212310791	28.3418922424316	28.3943576812744	28.2493438720703	28.6229286193848	28.6192245483398	28.670877456665
P08142	Acetolactate synthase isozyme 1 large subunit	ilvB	25	67.6	0	319.46	539	26.4182834625244	26.2428531646729	26.3401622772217	25.9464817047119	25.9804592132568	25.8274765014648	25.5909786224365	25.8053321838379	25.6264762878418	28.715353012085	28.8240203857422	28.7592296600342	27.0877017974854	27.0724487304688	26.9260349273682	26.8799362182617	26.792407989502	26.6282577514648	24.9181156158447	25.1630783081055	25.1861248016357	23.4686164855957	23.3915252685547	21.9285354614258	24.7467861175537	23.3473281860352	23.9563312530518	26.0136966705322	25.527400970459	25.5335025787354	25.8568553924561	25.8043479919434	25.8527183532715	26.1586742401123	25.8153839111328	26.1316928863525	25.9392127990723	25.7169094085693	25.8352584838867	26.6956443786621	26.7413692474365	26.8531723022461
P08178	Phosphoribosylformylglycinamidine cyclo-ligase	purM	14	63.5	0	323.31	1077	28.7236099243164	28.7871532440186	28.6993236541748	28.7543621063232	28.7201881408691	28.818696975708	28.4758377075195	28.4418182373047	28.3562393188477	28.6498966217041	28.5440311431885	28.7788772583008	28.4178409576416	28.3750095367432	28.4384517669678	28.1277523040771	28.1331043243408	28.1373615264893	28.9546298980713	28.902624130249	29.0751056671143	28.4402351379395	28.5090351104736	28.51393699646	28.4334049224854	28.4237422943115	28.3771629333496	28.2214031219482	28.1756477355957	28.3297996520996	28.5920276641846	28.7034549713135	28.6177539825439	28.6570377349854	28.7578945159912	28.6027908325195	28.1058444976807	27.9621810913086	28.1515598297119	28.4431228637695	28.5019550323486	28.3142795562744
P08179	Phosphoribosylglycinamide formyltransferase	purN	10	73.6	0	92.523	226	25.8638191223145	25.9064197540283	25.7662544250488	25.3635597229004	25.3841304779053	25.457010269165	24.836727142334	24.8897151947021	25.2369194030762	26.1378993988037	25.9494686126709	25.8315181732178	25.6161060333252	25.8427810668945	25.5790557861328	24.5122566223145	25.495885848999	24.912691116333	26.0363464355469	25.9016628265381	25.9920692443848	25.2855625152588	25.1954288482666	25.4217224121094	25.4026908874512	25.5464553833008	25.0570125579834	24.4215602874756	23.8663673400879	23.8940258026123	25.8007488250732	25.7867851257324	25.8337154388428	25.9258766174316	25.7180080413818	25.8939323425293	25.4810829162598	25.5288009643555	25.4072704315186	25.5616836547852	25.7250747680664	25.5568389892578
P08192	Bifunctional protein FolC;Folylpolyglutamate synthase;Dihydrofolate synthase	folC	18	59.2	0	295.2	619	27.5027904510498	27.3350067138672	27.4194087982178	27.2529563903809	27.2960529327393	27.3233699798584	27.1405353546143	27.2225093841553	27.2180805206299	26.4840221405029	26.5573787689209	26.6517105102539	26.518123626709	26.5760021209717	26.4059886932373	26.2748527526855	26.2187080383301	26.2397804260254	27.1303577423096	27.0766353607178	27.1178321838379	26.7259845733643	26.7289714813232	26.7422695159912	26.689525604248	26.6380996704102	26.7558269500732	26.3084831237793	26.5920639038086	26.3981304168701	27.268030166626	27.311466217041	27.1504459381104	27.2484378814697	27.3126792907715	27.2266483306885	27.0401973724365	27.0047454833984	27.0697898864746	26.8217716217041	26.7035865783691	26.7315616607666
P08194	Glycerol-3-phosphate transporter	glpT	18	31.6	0	200.82	734	27.7111568450928	28.0940608978271	27.7861251831055	28.216739654541	28.0505104064941	28.0393085479736	28.2772846221924	28.2414989471436	28.1266212463379	27.5038528442383	27.376335144043	27.5571308135986	27.7572898864746	27.9091911315918	27.9464817047119	29.1128196716309	29.2651481628418	29.0056571960449	19.6095504760742	20.313627243042	NaN	NaN	NaN	NaN	NaN	NaN	NaN	28.4546604156494	28.4458484649658	28.3690700531006	27.8759593963623	27.8314685821533	28.2053165435791	27.7239036560059	27.7635097503662	27.8653182983398	27.7483596801758	27.9124507904053	27.4820079803467	27.6214962005615	27.5788822174072	27.5757141113281
P08200	Isocitrate dehydrogenase [NADP]	icd	33	72.6	0	323.31	3362	32.0215492248535	32.0433578491211	31.9526519775391	31.9024295806885	31.9429016113281	31.9920959472656	31.7635879516602	31.6203441619873	31.5911178588867	32.3561019897461	32.2490386962891	32.155086517334	31.6428909301758	31.7256183624268	31.8028182983398	31.4975757598877	31.6149139404297	31.4987163543701	31.8682060241699	31.8313026428223	31.7633895874023	30.687707901001	30.6732044219971	30.7350540161133	30.7574024200439	30.7804260253906	30.6839485168457	31.3978996276855	31.310079574585	31.3859195709229	31.9603729248047	31.9569511413574	31.9689445495605	31.9283599853516	31.8267269134521	31.9332237243652	31.6948642730713	31.7572040557861	31.6212177276611	31.8518466949463	31.8239212036133	31.7743110656738
P08201	Nitrite reductase (NADH) large subunit	nirB	65	76.5	0	323.31	3027	27.935338973999	28.1408748626709	28.0809593200684	28.5510177612305	28.4860420227051	28.5355663299561	28.9614906311035	28.9424877166748	28.9934520721436	31.4300193786621	31.4086685180664	31.4189567565918	31.7990016937256	31.7406139373779	31.7319831848145	31.0432262420654	31.0065135955811	31.0215492248535	33.0046043395996	32.943531036377	32.9685821533203	32.8348083496094	32.8411979675293	32.8111152648926	33.072925567627	33.0200080871582	32.991455078125	27.5625267028809	27.1582698822021	27.1137638092041	28.9589214324951	28.9371643066406	28.9479598999023	28.7577362060547	28.8595237731934	28.7582759857178	27.2951774597168	27.2153968811035	27.281888961792	28.1342792510986	27.9995403289795	27.9718036651611
P08244	Orotidine 5-phosphate decarboxylase	pyrF	16	70.6	0	120.18	226	25.5504531860352	25.5979557037354	25.581356048584	25.3700275421143	25.210147857666	24.8859977722168	24.815824508667	24.6318969726563	24.7449398040771	25.2688865661621	25.5309753417969	25.0962333679199	25.4035034179688	24.9519824981689	24.9582366943359	24.6384315490723	24.1615409851074	24.1762275695801	27.1445274353027	26.9677429199219	26.9238834381104	25.730655670166	25.9861125946045	25.6487236022949	25.6395893096924	25.8185329437256	25.9389667510986	23.9477081298828	24.1835155487061	23.671199798584	25.0910758972168	25.1860122680664	25.10693359375	25.4547538757324	25.2456493377686	25.1164035797119	24.6411895751953	24.8760528564453	24.7695617675781	24.2996387481689	24.7947635650635	24.6604137420654
P08245	Uncharacterized protein YciH	yciH	3	34.3	0	7.6429	45	22.9716377258301	22.9191627502441	22.7640743255615	22.6859645843506	22.733678817749	22.314733505249	22.3067741394043	22.1499462127686	22.5871028900146	21.6475067138672	22.0992794036865	21.6341819763184	22.3753070831299	22.7002601623535	22.8756217956543	22.2693653106689	22.1521778106689	21.4696598052979	23.4943599700928	18.6479358673096	22.644889831543	22.0302581787109	22.5600147247314	22.8054599761963	22.1849536895752	22.9594306945801	22.3212451934814	NaN	21.0357704162598	20.92600440979	22.2845821380615	22.2883892059326	22.5749855041504	22.8002948760986	22.6765270233154	22.4886837005615	21.5448169708252	21.4316558837891	21.8992176055908	21.9607028961182	21.748987197876	22.6198616027832
P08312	Phenylalanine--tRNA ligase alpha subunit	pheS	24	70.9	0	310.93	1122	28.7479114532471	28.9402484893799	28.8273868560791	28.6371326446533	28.5805377960205	28.6118221282959	28.5087699890137	28.6676654815674	28.5474548339844	28.661018371582	28.7243595123291	28.678653717041	28.5936317443848	28.4737110137939	28.5716323852539	28.3524131774902	28.3866500854492	28.2970161437988	28.814884185791	28.7691020965576	28.766134262085	28.3871421813965	28.4568157196045	28.4476222991943	28.3468036651611	28.3219528198242	28.3955421447754	27.9659824371338	27.9273929595947	28.04270362854	28.4318923950195	28.5252952575684	28.4575595855713	28.5781631469727	28.4501819610596	28.3295860290527	28.1654758453369	28.1713104248047	28.1082401275635	28.4333267211914	28.4694862365723	28.4709987640381
P08331	2,3-cyclic-nucleotide 2-phosphodiesterase/3-nucleotidase	cpdB	9	19	0	18.503	30	22.2710475921631	21.5077037811279	21.5612277984619	21.8889636993408	22.3432388305664	22.0087432861328	21.9649391174316	22.6602935791016	NaN	22.2929153442383	22.1688270568848	22.4162483215332	22.2577323913574	22.0840759277344	22.2998905181885	22.495433807373	22.4194660186768	23.1656246185303	NaN	21.4409103393555	NaN	21.9043350219727	21.5846290588379	20.7424640655518	21.9844703674316	21.2611522674561	NaN	21.9351348876953	22.0960655212402	21.6884212493896	23.2255573272705	22.4388561248779	22.4414157867432	22.0732307434082	22.3010902404785	21.6664848327637	22.8481216430664	22.3341541290283	22.2090187072754	NaN	NaN	NaN
P08368	Transcriptional regulatory protein CreB	creB	5	34.9	0	7.8096	23	23.3981952667236	23.6551265716553	23.679708480835	23.434154510498	23.3581008911133	23.3794116973877	22.8428001403809	23.28883934021	22.7231121063232	23.4507331848145	23.953670501709	23.1102828979492	23.0478000640869	24.2835502624512	22.9662780761719	21.7869205474854	23.4729595184326	23.136194229126	23.1196212768555	24.5279083251953	22.7246952056885	22.7576789855957	23.0236072540283	22.4838466644287	22.8906345367432	22.7366752624512	22.4729347229004	22.6541004180908	22.5531406402588	22.3649559020996	22.8172798156738	22.7815685272217	22.6506214141846	23.6935977935791	23.9231586456299	23.6385402679443	23.4331359863281	22.6565456390381	22.8958930969238	NaN	NaN	23.3603801727295
P08373	UDP-N-acetylenolpyruvoylglucosamine reductase	murB	10	38.9	0	93.971	198	24.1396179199219	24.491060256958	24.4310321807861	24.2096271514893	24.2134895324707	24.0202198028564	24.0571365356445	24.2387046813965	24.0444355010986	25.01051902771	24.6681728363037	24.7646102905273	23.9940357208252	24.3613185882568	24.2457580566406	24.6421279907227	23.7327270507813	23.7987728118896	25.1716918945313	25.5632553100586	25.3794460296631	23.9700927734375	24.3412990570068	23.7739448547363	23.6255569458008	23.7970924377441	24.1656093597412	22.3222904205322	24.2029190063477	24.2990093231201	23.843355178833	24.0437679290771	23.9988632202148	24.1517429351807	24.435489654541	23.8852062225342	23.9968814849854	23.9407367706299	23.8242511749268	24.2555141448975	24.2501029968262	22.6465396881104
P08390	USG-1 protein	usg	7	32	0	71.226	112	24.3014545440674	24.3955173492432	24.3145122528076	24.488489151001	24.2243499755859	23.7579650878906	24.0778980255127	24.4661903381348	24.3366756439209	24.5594081878662	24.5669174194336	24.633617401123	24.8979072570801	25.0471019744873	24.6335048675537	23.3994998931885	24.3643951416016	23.4939937591553	23.9776229858398	23.4030170440674	23.1357727050781	24.3021507263184	24.1669883728027	24.7418060302734	24.8738956451416	24.2582492828369	24.792631149292	24.3715896606445	24.0867519378662	24.202844619751	24.8399963378906	24.6262264251709	24.2829856872559	24.563720703125	24.6636199951172	24.4306488037109	24.4282875061035	25.0573024749756	24.8046932220459	24.6950855255127	24.3322429656982	24.4463844299316
P08395	Protease 4	sppA	13	30.3	0	61.915	201	24.6295642852783	24.8225994110107	24.668119430542	24.3406887054443	24.309663772583	23.9571285247803	24.6502590179443	24.62477684021	24.3137512207031	24.3593082427979	24.2500305175781	24.6408596038818	23.8455581665039	22.4195442199707	23.4583892822266	24.4382209777832	24.5415000915527	24.044017791748	23.9640216827393	24.132417678833	23.8335456848145	24.6451549530029	24.6217060089111	24.7416000366211	24.6481761932373	24.5880641937256	24.6724414825439	25.4009990692139	25.4892539978027	25.2827014923096	24.4135780334473	24.1631546020508	24.2770366668701	24.3249168395996	24.1183853149414	24.2230987548828	25.1835517883301	24.99338722229	25.0626640319824	22.8742713928223	23.5588245391846	22.8918399810791
P08400	Phosphate regulon sensor protein PhoR	phoR	3	7	0.0042755	2.622	20	20.8801689147949	20.87477684021	20.0511245727539	20.4751625061035	21.1161670684814	NaN	NaN	NaN	NaN	21.0641460418701	20.8549842834473	20.6475505828857	20.2818393707275	20.9635982513428	NaN	NaN	NaN	NaN	NaN	NaN	NaN	NaN	NaN	NaN	20.2630443572998	19.9831485748291	NaN	21.1268539428711	NaN	NaN	20.5838031768799	19.6938915252686	20.1505355834961	20.1434535980225	20.7892303466797	20.4408092498779	20.1377124786377	20.1531372070313	20.5928611755371	NaN	NaN	NaN
P08506	D-alanyl-D-alanine carboxypeptidase DacC	dacC	18	60.8	0	323.31	753	25.5474262237549	25.7044315338135	25.8709354400635	26.5481910705566	26.5983257293701	26.6615295410156	27.1359443664551	27.1501560211182	26.9578151702881	26.6782836914063	26.5528144836426	26.3868141174316	26.2997264862061	26.1007919311523	26.1580009460449	27.0232677459717	26.8621883392334	26.9979801177979	26.2000598907471	26.0735740661621	26.0303173065186	26.5854892730713	26.8361740112305	26.9314556121826	26.5872058868408	26.6912574768066	26.7254638671875	27.1735038757324	27.1848011016846	27.2770175933838	26.6848526000977	26.6173686981201	26.6448516845703	26.3722877502441	26.5620765686035	26.5830516815186	27.0643501281738	27.0926494598389	27.0049610137939	26.3808994293213	26.292932510376	26.3794956207275
P08622	Chaperone protein DnaJ	dnaJ	26	68.9	0	323.31	1784	29.0474452972412	28.9604415893555	28.8710899353027	29.6773109436035	29.7152061462402	29.7459259033203	29.5344715118408	29.5357322692871	29.5449523925781	29.2900447845459	29.360179901123	29.323091506958	29.7743911743164	29.6303081512451	29.729829788208	29.9212474822998	29.886287689209	29.7175922393799	29.5452651977539	29.3665294647217	29.3983383178711	29.2118759155273	29.2760200500488	29.3541584014893	29.3820171356201	29.3687591552734	29.3902416229248	29.2986125946045	29.2750644683838	29.4393634796143	29.6862392425537	29.648250579834	29.7371349334717	30.2814025878906	30.249885559082	30.2499980926514	31.3772563934326	31.3795299530029	31.3173770904541	29.8314399719238	29.8086986541748	29.8065338134766
P08660	Lysine-sensitive aspartokinase 3	lysC	8	29.8	0	51.152	60	21.6332054138184	21.7099876403809	21.7392539978027	21.9521236419678	21.5442047119141	22.0926494598389	23.1987743377686	NaN	NaN	22.3938312530518	21.9810600280762	21.6326732635498	22.0601253509521	21.8193664550781	21.6275615692139	NaN	NaN	NaN	21.8128032684326	22.5220031738281	23.0198631286621	21.8312473297119	22.1777629852295	22.10671043396	22.2193355560303	22.1396179199219	22.0399265289307	NaN	NaN	NaN	21.9947261810303	21.2794609069824	21.9657135009766	21.8008480072021	21.0989265441895	21.5368251800537	NaN	NaN	21.1797389984131	NaN	22.0040512084961	21.9253520965576
P08839	Phosphoenolpyruvate-protein phosphotransferase	ptsI	46	86.4	0	323.31	3442	30.365571975708	30.3080196380615	30.330846786499	30.5240249633789	30.4810638427734	30.4777870178223	30.289119720459	30.2890110015869	30.2849349975586	30.4403533935547	30.3772048950195	30.3853530883789	30.4768218994141	30.3483657836914	30.4236221313477	30.0627822875977	30.0805530548096	30.1318550109863	31.3846855163574	31.2896709442139	31.3680191040039	30.776195526123	30.8173408508301	30.7693538665771	30.8194751739502	30.7816772460938	30.7654857635498	29.7523860931396	29.7395038604736	29.7576885223389	30.4546413421631	30.5177516937256	30.5062561035156	30.2038478851318	30.257884979248	30.2929649353027	29.902681350708	29.8283996582031	29.8356304168701	30.2756423950195	30.3526859283447	30.3213081359863
P08956	Type I restriction enzyme EcoKI R protein	hsdR	57	57.7	0	323.31	1215	27.4167537689209	27.5744857788086	27.4523048400879	27.868558883667	27.8174476623535	27.8259010314941	27.683313369751	27.5903511047363	27.6647186279297	26.8949279785156	26.7158107757568	26.8976993560791	26.8926124572754	26.99733543396	27.129768371582	26.5685558319092	26.5048217773438	26.5708160400391	27.1469554901123	27.2281169891357	27.1713104248047	26.8025493621826	26.9328079223633	26.8467311859131	26.8832035064697	26.9158153533936	26.984354019165	27.1005916595459	26.9577045440674	27.0478076934814	27.7195358276367	27.7151565551758	27.6840496063232	27.7288417816162	27.7169876098633	27.7296848297119	27.4940395355225	27.5510540008545	27.4116725921631	27.2321491241455	27.2643661499023	27.2850685119629
P08957	Type I restriction enzyme EcoKI M protein	hsdM	34	74.7	0	323.31	1543	28.301383972168	28.4051532745361	28.2907905578613	28.408842086792	28.3843460083008	28.447229385376	28.3584632873535	28.3830261230469	28.3360710144043	27.6177883148193	27.6645164489746	27.6438884735107	27.5822620391846	27.5673236846924	27.5735473632813	27.6598300933838	27.5208072662354	27.5212574005127	28.3303127288818	28.3880043029785	28.3989295959473	28.2106685638428	28.2434978485107	28.3374767303467	28.3515701293945	28.3430366516113	28.2063884735107	27.7237739562988	27.5983257293701	27.7346019744873	28.3231563568115	28.2617683410645	28.3063468933105	28.2992458343506	28.3530864715576	28.3666133880615	28.5651092529297	28.5979709625244	28.598503112793	27.9508819580078	27.8575096130371	27.9027671813965
P08997	Malate synthase A	aceB	19	46.9	0	323.31	525	26.4284152984619	26.3293380737305	26.3191032409668	26.3348865509033	26.3752422332764	26.3855304718018	26.2069664001465	26.0754508972168	26.2394886016846	26.3505840301514	26.5598468780518	26.3820705413818	26.6142826080322	26.7302665710449	26.5810394287109	26.5412635803223	26.5430068969727	26.4768886566162	24.7345371246338	25.0223369598389	25.2376842498779	24.3932285308838	24.4878749847412	24.468677520752	23.3025703430176	23.963493347168	24.0150375366211	26.5281467437744	26.4843597412109	26.4587326049805	26.44944190979	26.2717571258545	26.390230178833	26.3596267700195	26.4987182617188	26.2997264862061	26.0426826477051	26.0241985321045	26.2059230804443	26.495397567749	26.6328411102295	26.5315265655518
P09029	N5-carboxyaminoimidazole ribonucleotide synthase	purK	17	68.5	0	216.06	791	27.9952335357666	27.9850597381592	28.0729103088379	28.0614700317383	28.0857276916504	28.0611610412598	27.8837280273438	27.9556007385254	27.8709716796875	27.4981555938721	27.6068897247314	27.4928951263428	27.4386501312256	27.5104312896729	27.4873085021973	27.4369029998779	27.2733764648438	27.4469528198242	27.8311061859131	27.8503131866455	27.9072437286377	27.6444396972656	27.6049137115479	27.6051959991455	27.6556053161621	27.5005130767822	27.6151237487793	27.0455188751221	26.9575939178467	27.0289688110352	28.0282306671143	28.1005916595459	28.1662425994873	27.8736133575439	27.8883800506592	27.8808116912842	27.6859893798828	27.7691326141357	27.6582641601563	27.8074722290039	27.88623046875	27.7880554199219
P09030	Exodeoxyribonuclease III	xthA	18	81.3	0	35.959	532	26.5188426971436	26.6267280578613	26.4777679443359	26.5521106719971	26.4970436096191	26.4736881256104	26.5788822174072	26.442403793335	26.1992168426514	26.4212551116943	26.427791595459	26.3943252563477	26.3295421600342	26.2813758850098	26.2998313903809	26.0236282348633	26.1047554016113	26.0081920623779	27.0913391113281	26.903112411499	26.9271659851074	26.4146919250488	26.3828945159912	26.3799076080322	26.2002086639404	26.3591575622559	26.4999198913574	25.453498840332	25.1406326293945	25.5453662872314	26.3863868713379	26.4218654632568	26.4792194366455	26.4057292938232	26.2242946624756	26.4091167449951	26.3261680603027	26.404203414917	26.2371006011963	26.3297824859619	26.2026958465576	26.2053260803223
P09053	Valine--pyruvate aminotransferase	avtA	12	37.2	0	73.428	240	26.0227603912354	25.8794918060303	25.9698295593262	25.6641635894775	25.6825504302979	25.9642868041992	25.2399444580078	25.3135433197021	25.3099422454834	24.872486114502	24.894718170166	24.7193660736084	25.4437313079834	25.275260925293	25.0573844909668	NaN	23.5073642730713	NaN	25.5264453887939	25.6048984527588	25.6224327087402	25.1773300170898	24.7417030334473	24.9064197540283	24.9945545196533	25.1090869903564	25.1437492370605	25.1765308380127	24.9218883514404	25.314962387085	25.7559299468994	25.7607841491699	25.8290996551514	25.9063053131104	25.5997734069824	25.9974632263184	25.6663055419922	25.5695552825928	25.6846122741699	24.9262390136719	25.2284297943115	25.2275485992432
P09099	Xylulose kinase	xylB	5	15.7	0	33.02	11	21.7629585266113	22.2135925292969	22.1727981567383	21.5893001556396	21.5357818603516	21.5713558197021	22.0361728668213	21.9276676177979	22.2128505706787	21.9776401519775	21.8475856781006	21.1959857940674	21.905216217041	21.8097057342529	21.7939205169678	21.8464775085449	21.6277847290039	NaN	22.7631015777588	21.4782276153564	22.9526405334473	21.6255130767822	21.9925842285156	21.9843673706055	22.1898460388184	22.2821502685547	22.0138626098633	21.6900424957275	21.3524017333984	21.7882347106934	21.8442192077637	21.2202224731445	21.8981838226318	21.3611583709717	20.8223648071289	21.1288681030273	20.8931922912598	20.9578723907471	21.0009269714355	21.6650104522705	21.7232151031494	21.8961524963379
P09126	Uroporphyrinogen-III synthase	hemD	11	51.2	0	38.27	233	24.1016540527344	23.8996601104736	23.9795436859131	24.3201026916504	24.1327323913574	24.231912612915	24.1968555450439	24.2834796905518	24.4035358428955	24.2852439880371	24.0979633331299	24.4439849853516	24.0135898590088	23.7948131561279	24.0529155731201	23.3168621063232	23.46923828125	23.655782699585	24.0112018585205	23.6864566802979	23.9917030334473	23.843355178833	24.0890159606934	23.9416313171387	23.3481388092041	23.6817455291748	23.820068359375	24.1697444915771	22.772777557373	23.5478076934814	24.1526718139648	24.36305809021	24.597131729126	24.6813716888428	24.692268371582	24.5878353118896	26.0753898620605	26.52294921875	26.1155319213867	24.1949787139893	24.1705837249756	24.0759410858154
P09127	Putative uroporphyrinogen-III C-methyltransferase	hemX	16	53.9	0	295.77	526	25.0922069549561	25.1523628234863	24.8895301818848	25.4987487792969	25.4342174530029	25.5114727020264	25.5565757751465	25.3894920349121	25.6268939971924	25.3502979278564	25.5274295806885	25.3497924804688	25.1060543060303	25.2633819580078	25.4013576507568	26.4811916351318	26.4093265533447	26.4352836608887	24.4246387481689	24.2733402252197	24.4795112609863	25.4027557373047	25.4146747589111	25.4772891998291	25.1744766235352	25.2009754180908	25.1426200866699	24.9799785614014	25.2524509429932	24.9177055358887	25.2510051727295	25.3800067901611	25.4786472320557	25.5017585754395	25.333812713623	25.4096660614014	24.6621532440186	24.9869384765625	24.8010444641113	25.6229915618896	25.4554119110107	25.5244731903076
P09147	UDP-glucose 4-epimerase	galE	20	90.2	0	323.31	1199	27.9523258209229	27.9639453887939	28.1107311248779	28.4035682678223	28.3922710418701	28.5361213684082	28.1789741516113	28.2739105224609	28.1777858734131	27.9425716400146	27.8045196533203	27.82493019104	27.8598213195801	27.7722206115723	27.968786239624	27.7848148345947	27.7739810943604	27.6336727142334	28.2287139892578	28.3322772979736	28.3867321014404	27.8575687408447	27.9863090515137	27.8645515441895	27.8327369689941	27.9339904785156	27.9873390197754	26.7439384460449	26.5956249237061	26.8892517089844	28.3247451782227	28.2415447235107	28.3531703948975	28.3374767303467	28.359468460083	28.3755893707275	28.1997127532959	28.1047954559326	28.1196136474609	27.9776020050049	27.990047454834	28.045467376709
P09148	Galactose-1-phosphate uridylyltransferase	galT	13	47.7	0	83.616	198	25.0995693206787	25.2783126831055	25.1697826385498	25.3719902038574	25.732234954834	25.5070018768311	24.9379119873047	24.6952457427979	24.7905445098877	24.3909339904785	23.703031539917	23.64284324646	24.2495231628418	24.550687789917	24.9207534790039	23.0453357696533	22.6656169891357	24.0556488037109	23.7622299194336	23.9678955078125	23.4816074371338	23.6544723510742	23.1502876281738	23.35622215271	23.2744083404541	23.2488288879395	23.3836364746094	22.6192111968994	NaN	22.8723182678223	25.6203079223633	25.441707611084	25.6401691436768	24.9530029296875	25.2339611053467	25.2132663726807	24.5341567993164	24.7221851348877	25.0250873565674	24.3141670227051	24.0612640380859	24.5537967681885
P09151	2-isopropylmalate synthase	leuA	31	74.2	0	323.31	919	26.5208683013916	26.4926815032959	26.5826206207275	26.2599201202393	26.246753692627	26.3036327362061	26.2910194396973	26.4981098175049	26.5738945007324	29.0876770019531	28.9617938995361	29.0080108642578	27.697566986084	27.6528720855713	27.7143707275391	27.1846122741699	27.413932800293	27.4739036560059	26.2270336151123	26.1838550567627	26.244197845459	25.6471042633057	25.6710662841797	25.7962493896484	25.8314208984375	25.7369384765625	25.5857467651367	25.9284553527832	25.359073638916	23.0055255889893	25.7929534912109	25.8767318725586	25.8945808410645	25.887113571167	25.865047454834	25.8125476837158	26.0062446594238	25.8668403625488	25.6829242706299	27.4376983642578	27.4739818572998	27.5079402923584
P09152	Respiratory nitrate reductase 1 alpha chain	narG	109	85.9	0	323.31	16118	27.1314373016357	27.0556907653809	27.2070407867432	27.1754093170166	27.1474418640137	27.0846652984619	28.3080406188965	28.3471412658691	28.3137168884277	36.2285194396973	36.1523628234863	36.2780303955078	37.0056686401367	36.9957008361816	37.0299301147461	38.2909164428711	38.2258491516113	38.2763862609863	28.3716907501221	28.3447303771973	28.51243019104	27.9393253326416	28.0421829223633	28.0857791900635	27.9115943908691	28.0704555511475	28.2559299468994	30.0940856933594	30.026834487915	30.0082511901855	27.418041229248	27.2446327209473	27.5346755981445	27.6378917694092	27.5983257293701	27.7690696716309	29.0083847045898	28.920991897583	28.9619598388672	35.0487251281738	35.0106353759766	35.0881271362305
P09155	Ribonuclease D	rnd	8	30.4	0	27.527	70	22.6470890045166	22.683910369873	22.917797088623	22.9833583831787	22.4549541473389	21.8689136505127	22.1644744873047	NaN	22.7540130615234	20.8825588226318	22.2137413024902	22.091423034668	21.7296600341797	21.7798461914063	22.2297878265381	NaN	23.88063621521	NaN	23.1093101501465	NaN	22.3997077941895	21.9448528289795	21.9004707336426	21.7881565093994	21.6042194366455	NaN	22.6849594116211	NaN	NaN	NaN	22.5606460571289	22.3007831573486	22.0419979095459	22.2325420379639	22.5985527038574	22.5819664001465	22.3993701934814	22.6800937652588	22.3916549682617	NaN	22.5022506713867	22.4411373138428
P09158	Polyamine aminopropyltransferase	speE	13	67.4	0	150.98	709	28.4836235046387	28.5138607025146	28.4641189575195	28.3819141387939	28.3861141204834	28.4263038635254	27.9773273468018	28.0597686767578	27.9233169555664	27.9807090759277	28.1136150360107	27.8668518066406	27.644645690918	27.876485824585	27.550687789917	27.6817722320557	27.8044586181641	27.6559467315674	28.1264724731445	28.142240524292	28.0980834960938	27.5446586608887	27.4817771911621	27.641134262085	27.5870628356934	27.358922958374	27.3139762878418	27.237174987793	27.0669193267822	27.2469902038574	28.1260299682617	28.3189392089844	28.1955413818359	28.3954601287842	28.1557636260986	28.3151435852051	27.9199695587158	28.0340690612793	27.9060401916504	28.0004005432129	28.0061378479004	27.8860549926758
P09169	Protease 7	ompT	26	77.3	0	323.31	1231	26.9441375732422	26.9316806793213	27.025276184082	27.1672954559326	27.1295719146729	27.3518657684326	29.7294406890869	29.6487827301025	29.7020664215088	26.5635318756104	26.319034576416	26.1603298187256	26.9796733856201	27.1108798980713	27.0980834960938	28.3441390991211	28.3506851196289	28.3598442077637	25.3168277740479	25.3120555877686	25.4811763763428	28.3535499572754	28.4473857879639	28.2706165313721	28.3667392730713	28.3120288848877	28.2767963409424	29.3545589447021	29.2420444488525	29.2570762634277	28.2943897247314	28.3086051940918	28.3288154602051	27.7999591827393	27.7779998779297	27.8621883392334	33.1726722717285	33.2831993103027	33.3131103515625	27.605619430542	27.6410655975342	27.6634979248047
P09184	Very short patch repair protein	vsr	4	33.3	0.0047304	2.5701	15	25.4452171325684	24.9958477020264	25.2663516998291	24.6720638275146	24.5703372955322	24.6905117034912	24.5130996704102	24.5178527832031	24.6161632537842	25.5923480987549	25.1969680786133	23.1620788574219	25.565523147583	25.8747863769531	25.5288314819336	25.3997936248779	25.5761165618896	25.2946701049805	25.6779613494873	25.5537376403809	25.4860649108887	24.7492427825928	24.7004947662354	24.9306659698486	25.7080154418945	25.0869121551514	25.1519756317139	24.8149948120117	24.473331451416	24.1424255371094	24.780366897583	25.0986461639404	25.095832824707	24.3741798400879	24.6059169769287	24.1290416717529	25.9713649749756	25.4665946960449	25.2496318817139	25.2571716308594	25.442024230957	24.6358871459961
P09323	PTS system N-acetylglucosamine-specific EIICBA component;N-acetylglucosamine permease IIC component;N-acetylglucosamine-specific phosphotransferase enzyme IIB component;N-acetylglucosamine-specific phosphotransferase enzyme IIA component	nagE	26	50.6	0	323.31	596	27.9704322814941	27.8466720581055	27.90305519104	27.7325325012207	27.633186340332	27.6332569122314	27.6759986877441	27.841760635376	27.8547763824463	27.7597694396973	27.7479114532471	27.8134784698486	27.489070892334	27.4749088287354	27.5312576293945	28.0513916015625	28.0129718780518	27.9693355560303	27.0181827545166	27.1255378723145	27.0796890258789	26.6463642120361	26.7879314422607	26.583194732666	26.2722911834717	26.6704711914063	26.415771484375	27.3182926177979	27.3107738494873	27.3629417419434	27.5722465515137	27.581901550293	27.5340824127197	28.2050380706787	28.28515625	28.1911239624023	28.2342987060547	28.399621963501	28.2077865600586	27.2521438598633	27.0647621154785	27.2999877929688
P09372	Protein GrpE	grpE	8	54.8	0	148.36	421	25.6391487121582	25.5159606933594	25.4361896514893	25.9687309265137	26.0318946838379	26.1251621246338	25.6421279907227	25.6486415863037	25.6341705322266	27.0705051422119	27.4380950927734	26.8516235351563	27.3905086517334	27.3005981445313	27.2863903045654	26.4612483978271	26.5914936065674	26.5794582366943	27.239725112915	27.2410907745361	26.960578918457	25.6525039672852	25.6345024108887	25.6844501495361	25.857234954834	25.9686870574951	25.8463478088379	24.7557258605957	23.7497024536133	24.5459842681885	26.3036155700684	26.3089179992676	26.4451389312744	26.4455165863037	26.5028057098389	26.2883453369141	25.5564289093018	25.1924591064453	25.1794586181641	26.4553661346436	26.7932758331299	26.5490131378174
P09373	Formate acetyltransferase 1	pflB	66	85.9	0	323.31	7440	32.2512397766113	32.2997207641602	32.174503326416	32.3202323913574	32.3909759521484	32.4151573181152	32.3234558105469	32.29345703125	32.3458557128906	32.4280242919922	32.4791603088379	32.4178009033203	32.2876625061035	32.291675567627	32.3560485839844	32.0485610961914	32.0006484985352	32.1336936950684	34.7060966491699	34.7210502624512	34.7458992004395	34.1968154907227	34.2273368835449	34.1939582824707	34.2104530334473	34.246150970459	34.2095108032227	31.910530090332	31.9055519104004	31.861011505127	32.3858680725098	32.2851295471191	32.2961959838867	32.434871673584	32.5129585266113	32.4186553955078	32.2290878295898	32.2781105041504	32.2928276062012	32.0414009094238	32.050121307373	32.0252838134766
P09391	Rhomboid protease GlpG	glpG	2	9.4	0.0014634	3.393	59	NaN	22.4889545440674	22.1621398925781	22.6185626983643	22.7538909912109	22.7457504272461	22.2837333679199	22.6784610748291	22.2501163482666	22.7427921295166	22.2703628540039	23.5694103240967	22.5026626586914	22.7726554870605	22.4780311584473	23.1143398284912	23.0763320922852	22.9205436706543	NaN	NaN	NaN	NaN	NaN	21.7343406677246	NaN	NaN	NaN	NaN	NaN	NaN	22.6833534240723	23.0779628753662	22.841438293457	22.5296249389648	22.5666255950928	22.7874393463135	23.2739810943604	22.7244033813477	23.4015846252441	21.9517688751221	NaN	22.3376693725586
P09394	Glycerophosphoryl diester phosphodiesterase	glpQ	14	54.2	0	77.437	176	28.2384052276611	28.9513816833496	27.8388195037842	27.7557640075684	27.1532516479492	29.3527507781982	28.4926662445068	29.5728797912598	29.6855869293213	29.381872177124	28.3710670471191	29.6229286193848	28.0013675689697	27.9925880432129	28.2124328613281	28.8295040130615	28.7841606140137	27.6998195648193	NaN	NaN	NaN	30.5641994476318	24.1390705108643	30.1444301605225	24.2357139587402	25.461669921875	24.2327175140381	27.6351947784424	28.2395896911621	27.6406517028809	28.6655673980713	28.0981826782227	28.3116836547852	27.968786239624	29.2684326171875	27.1041965484619	29.0692253112793	28.2938632965088	28.9284381866455	29.8773193359375	26.0151653289795	25.9950275421143
P09424	Mannitol-1-phosphate 5-dehydrogenase	mtlD	14	48.4	0	56.214	175	24.178129196167	24.2229518890381	23.9366092681885	24.0376663208008	24.2495956420898	23.5143661499023	22.8217620849609	24.3786182403564	24.167142868042	25.4147720336914	24.9145164489746	25.0322513580322	24.8833885192871	24.8398532867432	25.0270709991455	23.2771072387695	23.1181316375732	23.1668815612793	25.3470230102539	25.2688865661621	25.4078521728516	23.8145046234131	24.0006694793701	24.1545276641846	24.0310325622559	24.2315464019775	24.2119312286377	22.0943260192871	NaN	NaN	24.6895523071289	24.6878452301025	24.962963104248	24.4782161712646	24.1581535339355	24.0810718536377	24.0185222625732	23.5316009521484	22.4607639312744	22.9474582672119	24.2903156280518	24.2891902923584
P09546	Bifunctional protein PutA;Proline dehydrogenase;Delta-1-pyrroline-5-carboxylate dehydrogenase	putA	70	69.2	0	323.31	6186	33.2567329406738	33.2028121948242	33.1630592346191	33.1247711181641	33.176929473877	33.1914596557617	33.098690032959	33.1070404052734	33.0725402832031	32.7275276184082	32.7677764892578	32.7057800292969	31.9841365814209	32.0107192993164	31.9443321228027	32.4594612121582	32.4357681274414	32.4714317321777	30.5410251617432	30.4402542114258	30.5985908508301	30.3448791503906	30.3599281311035	30.3680725097656	30.3233489990234	30.2531585693359	30.3036708831787	32.8678550720215	32.8586616516113	32.8861846923828	33.1192779541016	33.076244354248	33.0954399108887	33.117359161377	33.1374855041504	33.1629981994629	33.2802963256836	33.2672386169434	33.2797431945801	32.8288078308105	32.8366737365723	32.8651657104492
P09549	Cell division protein DedD	dedD	5	45.9	0	6.2716	16	NaN	NaN	22.7042980194092	NaN	NaN	NaN	22.1950244903564	22.1460037231445	22.2616672515869	22.1482410430908	21.6910228729248	22.3317241668701	22.4561328887939	21.8529663085938	22.6473522186279	23.0024394989014	22.3268775939941	22.2913990020752	22.2380352020264	NaN	22.7446002960205	22.7565002441406	22.807014465332	22.6673069000244	22.5215473175049	22.4391345977783	NaN	21.9366817474365	21.8978519439697	21.8311309814453	NaN	NaN	22.7567443847656	22.5372047424316	21.9592533111572	22.4661273956299	NaN	NaN	NaN	22.3496227264404	22.2130298614502	22.0481338500977
P09831	Glutamate synthase [NADPH] large chain	gltB	89	76.1	0	323.31	3781	29.4824886322021	29.4273643493652	29.4384708404541	29.3817901611328	29.3496532440186	29.3327045440674	29.3820171356201	29.3977680206299	29.3717308044434	29.807825088501	29.7854232788086	29.8254470825195	29.7101230621338	29.6461067199707	29.6444396972656	29.3059558868408	29.3162670135498	29.3553562164307	30.2206649780273	30.2046642303467	30.2567615509033	30.0028972625732	29.9806003570557	29.9708995819092	30.0700969696045	30.0776271820068	30.0804271697998	29.7325325012207	29.6118049621582	29.6500663757324	29.3704853057861	29.3527069091797	29.3031711578369	29.2418632507324	29.1924419403076	29.2799644470215	29.1976757049561	29.1902046203613	29.1855583190918	29.564582824707	29.5789546966553	29.5503578186035
P09832	Glutamate synthase [NADPH] small chain	gltD	29	66.3	0	323.31	968	27.5325222015381	27.6374092102051	27.4816226959229	27.2656192779541	27.4279022216797	27.2885932922363	27.4338035583496	27.4162712097168	27.34104347229	27.6898574829102	27.7209720611572	27.5847721099854	27.546573638916	27.5966205596924	27.6749897003174	27.3680305480957	27.3470573425293	27.1789264678955	27.9819068908691	28.0604400634766	28.2301807403564	27.7450294494629	27.6765365600586	27.7449645996094	27.8613586425781	27.929708480835	27.8070411682129	27.3603477478027	27.4022674560547	27.2855968475342	27.3798084259033	27.2759532928467	27.4011287689209	27.2372646331787	27.3489151000977	27.1915950775146	27.2479858398438	27.2071342468262	26.7578620910645	27.3681964874268	27.2610511779785	27.2889442443848
P09833	Molybdenum import ATP-binding protein ModC	modC	4	12.2	0.00050994	5.3776	8	26.3967113494873	26.500057220459	26.285774230957	26.44162940979	25.1539859771729	NaN	NaN	NaN	NaN	26.295352935791	25.8992671966553	24.2920036315918	25.7142658233643	25.7507514953613	24.5405559539795	NaN	25.5156288146973	NaN	24.9983463287354	26.1956539154053	24.8467540740967	NaN	NaN	NaN	26.3752422332764	NaN	NaN	NaN	NaN	NaN	NaN	25.1966686248779	24.8826427459717	25.0138874053955	25.3510398864746	25.3875865936279	27.9842987060547	27.9997024536133	26.5247573852539	24.8144073486328	NaN	NaN
P09835	Sensor protein UhpB	uhpB	8	19.2	0.0019436	3.2992	23	23.22265625	22.9920310974121	23.0125846862793	22.9627170562744	23.6651401519775	22.5829524993896	NaN	23.5224094390869	23.4548797607422	22.3367176055908	23.7908420562744	23.6813182830811	23.4480876922607	23.4300746917725	23.4474582672119	24.1833629608154	24.1433601379395	22.6689949035645	23.9684238433838	23.3331985473633	22.9204711914063	23.7005996704102	23.8463249206543	23.0070323944092	23.3906059265137	23.1608791351318	23.0484161376953	23.2175178527832	23.3517818450928	23.3408241271973	23.581413269043	22.87184715271	24.0117149353027	23.6180686950684	23.0941982269287	23.4294357299805	23.423807144165	23.3889007568359	23.1122093200684	23.4920387268066	23.1793899536133	23.0143051147461
P09980	ATP-dependent DNA helicase Rep	rep	28	52.9	0	323.31	318	24.8555736541748	25.1032962799072	24.8354263305664	25.7689056396484	25.7686786651611	25.5751075744629	25.2824897766113	25.4864330291748	25.2642402648926	24.6469669342041	24.3581695556641	23.821626663208	23.9257869720459	24.9363403320313	23.5937747955322	23.4047069549561	19.8290576934814	23.4706039428711	26.1827011108398	26.135160446167	26.1964054107666	25.2546501159668	25.5425052642822	25.126522064209	25.261302947998	25.327693939209	25.3308086395264	25.4650382995605	25.836462020874	25.7154178619385	25.6049842834473	25.9700260162354	25.9297409057617	26.2862148284912	26.3328399658203	25.9746074676514	28.4821224212646	28.5103569030762	28.4583415985107	24.5556106567383	22.2531795501709	24.9289970397949
P0A698	UvrABC system protein A	uvrA	48	67.3	0	323.31	1616	28.0978317260742	28.0701465606689	28.020357131958	27.9119930267334	27.9823970794678	27.9871215820313	27.850133895874	27.8819789886475	27.7572898864746	28.0296001434326	28.0452060699463	28.1510276794434	28.1625499725342	28.1569213867188	28.1235656738281	27.6201686859131	27.5879936218262	27.7810668945313	28.3875122070313	28.2313251495361	28.3059120178223	27.8022422790527	27.9207077026367	27.908275604248	27.8869285583496	27.9064998626709	27.9620704650879	27.811336517334	27.8251132965088	27.8426609039307	27.8212242126465	27.804027557373	27.7633819580078	27.9224090576172	27.8307437896729	27.8347282409668	27.6301345825195	27.7457981109619	27.839900970459	27.7324676513672	27.6662788391113	27.8349685668945
P0A6A0	Probable protein kinase UbiB	ubiB	16	31.1	0	46.867	128	24.5554943084717	24.4862194061279	24.6794395446777	23.1149749755859	22.9650096893311	23.0074100494385	23.1486282348633	22.264820098877	23.0882892608643	24.9554901123047	24.8091659545898	24.5368251800537	23.5714950561523	23.8064632415771	23.5022735595703	22.1330146789551	NaN	21.0135898590088	23.9626998901367	25.1110000610352	25.2964210510254	23.4588890075684	23.3419094085693	23.2882766723633	23.0027828216553	22.09006690979	22.6488437652588	23.9304866790771	24.6613388061523	24.012056350708	23.4118328094482	23.0712337493896	23.0177917480469	25.0491390228271	24.2697086334229	24.25954246521	25.2079162597656	25.2168235778809	25.0342273712158	23.0207614898682	22.1728897094727	22.9807987213135
P0A6A3	Acetate kinase	ackA	22	84.2	0	323.31	1033	28.4186859130859	28.3656120300293	28.4306564331055	28.1656188964844	28.1215915679932	28.1871643066406	28.0225276947021	28.0103073120117	27.8301391601563	28.6781845092773	28.5675773620605	28.7126331329346	28.5513114929199	28.4505367279053	28.5484848022461	28.0206756591797	28.0472888946533	28.1656188964844	30.0455703735352	29.9551849365234	29.9111366271973	29.2371978759766	29.30712890625	29.3605365753174	29.3897285461426	29.4160900115967	29.39697265625	27.2089023590088	27.3530445098877	27.4988403320313	28.3092994689941	28.1035461425781	28.3072605133057	28.1177825927734	28.3125915527344	28.1732177734375	27.4454536437988	27.4425296783447	27.4289417266846	28.0137176513672	28.1188716888428	28.1400947570801
P0A6A6	3-isopropylmalate dehydratase large subunit	leuC	19	51.1	0	323.31	989	26.8340034484863	26.8029193878174	26.9107933044434	26.5897808074951	26.5457782745361	26.6868572235107	27.2132663726807	27.1299648284912	27.0348567962646	28.9946670532227	29.0172004699707	28.9603042602539	27.5587368011475	27.6027202606201	27.5470886230469	27.4536399841309	27.2702598571777	27.344181060791	27.0767364501953	27.0155258178711	27.0562076568604	26.6231021881104	26.5930614471436	26.5771541595459	26.6214275360107	26.6691207885742	26.5079097747803	25.4182834625244	25.2684936523438	25.5869197845459	26.4186687469482	26.5168323516846	26.4096984863281	26.51442527771	26.597188949585	26.3574810028076	26.9102210998535	26.9577045440674	26.689525604248	27.308952331543	27.3319358825684	27.2817115783691
P0A6A8	Acyl carrier protein	acpP	3	33.3	0	23.134	123	23.8532905578613	23.7998600006104	24.0004978179932	24.0208129882813	23.65283203125	23.8451766967773	23.8245429992676	23.4870166778564	22.7344226837158	23.8988285064697	24.0074443817139	24.5806674957275	24.9215240478516	24.2929859161377	24.4571990966797	24.146858215332	24.0652961730957	24.4486560821533	24.6458148956299	25.4665946960449	24.9606246948242	23.8912467956543	23.6344470977783	23.9357109069824	23.8114700317383	23.7744464874268	24.0820465087891	NaN	23.0576000213623	23.5102653503418	23.1482410430908	23.9923076629639	23.9239749908447	23.6334495544434	23.4036655426025	23.7229652404785	22.2870082855225	22.2172069549561	22.2738666534424	24.1835899353027	23.913330078125	24.0666923522949
P0A6B4	Alanine racemase, biosynthetic	alr	13	52.9	0	32.006	88	24.7100925445557	24.4152545928955	24.1769123077393	23.9399299621582	23.7816677093506	23.9954166412354	23.9067401885986	23.8951358795166	23.6709842681885	24.0881271362305	23.957218170166	23.9973125457764	24.1083698272705	23.8840885162354	23.7595901489258	NaN	23.583251953125	NaN	25.2038898468018	25.1122741699219	25.1015739440918	24.1470146179199	24.5942306518555	24.2777462005615	23.7544002532959	24.0774097442627	23.873706817627	23.1397743225098	22.8342590332031	23.0575180053711	24.3534660339355	23.9672813415527	24.366662979126	24.5149669647217	24.3421802520752	24.2152690887451	24.2148971557617	24.2702789306641	23.7764568328857	24.054407119751	23.5463962554932	23.0951633453369
P0A6B7	Cysteine desulfurase IscS	iscS	30	71	0	323.31	2795	29.9747333526611	29.9293117523193	29.8738040924072	29.9025363922119	29.9338207244873	29.8741703033447	29.8526363372803	29.8666591644287	29.8136768341064	30.3314876556396	30.2961406707764	30.1832885742188	30.55224609375	30.4692726135254	30.5312023162842	30.0569820404053	30.0153141021729	29.9971199035645	29.6885242462158	29.9122791290283	29.9205379486084	28.9866065979004	29.1517524719238	28.9795112609863	29.1036701202393	29.1485805511475	29.1257839202881	30.2485294342041	30.3542633056641	30.3641109466553	29.7725830078125	29.7727546691895	29.7471599578857	29.7993564605713	29.8233222961426	29.8627490997314	29.8805637359619	29.9953689575195	29.944751739502	30.1385822296143	30.0541381835938	30.132345199585
P0A6C1	Endonuclease 4	nfo	8	43.9	0	323.31	161	24.5115928649902	24.4287967681885	24.6720638275146	24.4204044342041	24.5302314758301	24.7511863708496	24.4474582672119	24.1199703216553	24.2373199462891	24.2362995147705	23.8868808746338	24.2174892425537	24.2112636566162	24.7416515350342	24.5489845275879	23.5170116424561	23.9894523620605	23.801736831665	24.1327323913574	24.2250118255615	24.5148468017578	23.0935363769531	23.2270851135254	23.7402629852295	24.0395908355713	23.491060256958	23.764762878418	22.981861114502	22.6178665161133	23.5994606018066	24.4894695281982	24.4447441101074	24.4846210479736	24.6971035003662	24.8705596923828	24.631175994873	24.0382518768311	24.0616760253906	24.3259449005127	23.983549118042	24.6990642547607	24.25954246521
P0A6C5	Amino-acid acetyltransferase	argA	13	33.2	0	144.06	128	23.7703189849854	23.5480442047119	23.5047016143799	24.0675144195557	23.8747406005859	24.0841579437256	23.8626842498779	23.7129287719727	24.176456451416	23.4961910247803	23.260404586792	23.7666835784912	23.8786735534668	23.3542060852051	23.4440479278564	NaN	23.2755451202393	NaN	23.0433177947998	22.5655574798584	22.7182273864746	22.4724884033203	NaN	NaN	21.9298725128174	21.4128150939941	NaN	21.6795139312744	22.0091190338135	21.6519336700439	24.6122303009033	24.3144435882568	24.25537109375	24.2744789123535	24.3979339599609	24.3540706634521	23.9127826690674	23.8423004150391	24.181619644165	23.461389541626	NaN	NaN
P0A6D0	Arginine repressor	argR	2	23.7	0	54.54	27	22.4039516448975	22.3985614776611	21.7191257476807	22.2105941772461	21.8235702514648	21.8845729827881	21.6864128112793	21.606616973877	NaN	21.4714469909668	21.0805683135986	21.7511138916016	22.9540786743164	23.0825347900391	23.0610980987549	21.2718467712402	21.5011577606201	21.5346908569336	NaN	21.9377956390381	23.1211566925049	NaN	21.8733139038086	21.6011848449707	NaN	21.6468029022217	NaN	20.8488101959229	21.2669944763184	20.7866020202637	21.8834915161133	21.8224830627441	21.9367160797119	21.4915981292725	21.5512161254883	21.5468902587891	NaN	20.2913150787354	20.6058483123779	21.7992668151855	22.2822647094727	21.9896774291992
P0A6D3	3-phosphoshikimate 1-carboxyvinyltransferase	aroA	15	45.7	0	75.508	511	25.4833927154541	25.3491840362549	25.4395217895508	25.5670318603516	25.5819892883301	25.6595439910889	25.5628185272217	25.8064384460449	25.4651622772217	25.3091773986816	25.4068813323975	25.5785961151123	25.6197776794434	25.5050029754639	25.5640106201172	25.5394020080566	25.6325626373291	25.6011905670166	25.4886112213135	25.4674663543701	25.6214828491211	25.2879943847656	25.2731266021729	25.3259792327881	25.1828327178955	25.1794204711914	25.2352771759033	25.2632389068604	24.2915115356445	25.1912174224854	25.6480388641357	25.5344829559326	25.5162906646729	25.1940383911133	25.1788501739502	25.3049392700195	25.0875606536865	25.0643920898438	25.0261421203613	25.5929470062256	25.7101707458496	25.4886417388916
P0A6D7	Shikimate kinase 1	aroK	13	78	0	81.44	340	27.1749324798584	27.1336917877197	27.19873046875	26.978910446167	26.8792343139648	26.8131103515625	26.1979999542236	26.4837303161621	26.2902984619141	27.0111598968506	27.1947898864746	26.9974422454834	27.2297687530518	27.1455955505371	27.3500118255615	26.6613941192627	26.7554454803467	26.7047729492188	27.3639430999756	27.4773044586182	27.4719676971436	26.6120338439941	26.6427879333496	26.6590805053711	26.5542507171631	26.4944362640381	26.4284934997559	25.8863925933838	26.0957107543945	25.2815361022949	26.9722423553467	26.9956111907959	26.9163856506348	26.9946403503418	26.9974422454834	26.9839191436768	26.5919208526611	26.7203845977783	26.6681728363037	26.6529407501221	26.2987823486328	26.631175994873
P0A6E1	Shikimate kinase 2	aroL	5	54.6	0	8.6796	48	22.0803394317627	22.0659866333008	22.0570545196533	23.1474170684814	22.0229301452637	22.2743511199951	21.7192096710205	22.1015567779541	NaN	22.3441066741943	22.5720729827881	21.2289352416992	NaN	NaN	NaN	22.5488910675049	NaN	NaN	23.2816410064697	22.9356918334961	24.1464710235596	21.1306915283203	21.3832149505615	21.5581951141357	21.367036819458	21.936393737793	21.4967269897461	NaN	NaN	NaN	22.3351631164551	22.4228057861328	22.1772155761719	22.3252048492432	22.0460014343262	22.347785949707	21.3710327148438	22.655345916748	22.8694972991943	22.0287742614746	21.8587074279785	NaN
P0A6E4	Argininosuccinate synthase	argG	31	80.3	0	323.31	1062	26.7341499328613	26.3584537506104	26.7398242950439	26.4503402709961	26.2348747253418	26.221549987793	26.9228630065918	26.7287120819092	26.799711227417	27.880578994751	27.7696380615234	27.905065536499	27.8563213348389	27.9387645721436	27.815372467041	27.2509689331055	27.2244415283203	27.3619365692139	27.9977111816406	28.2626647949219	28.25732421875	27.1277027130127	27.2393608093262	27.2277507781982	27.2496147155762	27.2321491241455	27.2720413208008	26.9948558807373	26.9230899810791	26.956485748291	26.3058090209961	26.2393970489502	26.2120971679688	26.2416896820068	26.4044456481934	26.458215713501	25.6938381195068	25.8532428741455	25.8291473388672	27.3680305480957	27.3222541809082	27.2910537719727
P0A6E6	ATP synthase epsilon chain	atpC	8	82.7	0	259.78	668	27.2543087005615	27.2087173461914	27.0639400482178	26.8675003051758	26.690990447998	27.067533493042	26.6079483032227	26.8128662109375	27.0601291656494	27.2249946594238	27.1013927459717	26.9669723510742	27.5200576782227	27.6119632720947	27.4587326049805	28.3405780792236	28.3712749481201	28.1165924072266	26.9273929595947	26.8795852661133	27.1015930175781	26.3232841491699	26.4770736694336	26.6387901306152	26.6408596038818	26.7125339508057	26.5758571624756	26.8216495513916	26.826265335083	27.0022792816162	27.1794013977051	27.1551837921143	27.055793762207	27.2288513183594	27.0424957275391	27.0667133331299	26.5633563995361	26.5480728149414	26.7860622406006	26.8374977111816	26.9375305175781	27.0165901184082
P0A6E9	ATP-dependent dethiobiotin synthetase BioD 2	bioD2	6	32.5	0	32.295	114	22.0174007415771	22.2698783874512	21.9032688140869	22.3758373260498	21.9980030059814	22.2957763671875	21.7972888946533	21.6250228881836	20.7869205474854	25.0211086273193	24.613748550415	24.2492351531982	24.1669120788574	24.7994155883789	24.6750831604004	22.9456195831299	22.7422180175781	22.7887935638428	25.9037551879883	26.0844211578369	25.9371490478516	24.9138774871826	24.9283180236816	25.1403198242188	25.1818103790283	25.2416172027588	24.808479309082	NaN	19.2293109893799	NaN	22.7672710418701	22.946138381958	22.7982978820801	21.6342697143555	22.8329277038574	22.7433681488037	21.9247722625732	22.1612491607666	22.4170722961426	NaN	NaN	NaN
P0A6F1	Carbamoyl-phosphate synthase small chain	carA	22	90.6	0	323.31	1539	28.9226360321045	28.7080669403076	28.8136005401611	29.0714778900146	28.9788284301758	29.066276550293	28.62380027771	28.6487312316895	28.5979709625244	29.1345729827881	28.9690055847168	29.045337677002	28.979455947876	28.9443321228027	28.8805198669434	28.5959453582764	28.5735836029053	28.5162677764893	29.6833972930908	29.5511646270752	29.5469779968262	28.7617034912109	28.7581176757813	28.7784061431885	28.7332439422607	28.7331161499023	28.8626022338867	28.2506084442139	28.2186813354492	28.2178955078125	29.0062446594238	29.0447120666504	28.9733371734619	28.9342708587646	29.0455188751221	28.8818321228027	28.2972793579102	28.5485210418701	28.4089622497559	28.7924385070801	28.8165626525879	28.9081897735596
P0A6F3	Glycerol kinase	glpK	43	83.1	0	323.31	4428	32.6483459472656	32.6877059936523	32.6238136291504	32.8324546813965	32.8280906677246	32.886402130127	33.0286445617676	33.0263404846191	32.9751091003418	32.7421798706055	32.6958198547363	32.7309532165527	32.6027336120605	32.6754760742188	32.6691131591797	32.7490921020508	32.7391242980957	32.7499504089355	26.8613586425781	26.8229885101318	26.7509803771973	26.88157081604	26.7732906341553	26.6293697357178	26.6025791168213	26.7570991516113	26.7865619659424	33.0147972106934	33.0149307250977	32.9837951660156	32.8124923706055	32.8429985046387	32.8873291015625	32.8415184020996	32.8662910461426	32.8382530212402	32.3755493164063	32.4146537780762	32.4267997741699	32.9759979248047	33.0236968994141	33.0015068054199
P0A6F5	60 kDa chaperonin	groL	46	90.5	0	323.31	8087	32.9108848571777	32.8017997741699	32.7601623535156	33.5856437683105	33.487476348877	33.512767791748	33.0581588745117	33.0752563476563	33.0784378051758	34.4018478393555	34.4076194763184	34.4148178100586	34.8104820251465	34.8691711425781	34.8622589111328	33.9082221984863	33.9317436218262	34.0034484863281	33.0981063842773	33.0791854858398	33.091724395752	32.9894943237305	32.9780616760254	32.9749717712402	33.0573844909668	33.175708770752	33.0696144104004	33.2711410522461	33.2499694824219	33.3110809326172	33.578239440918	33.5907821655273	33.5428237915039	33.2697486877441	33.4505920410156	33.3191833496094	32.504150390625	32.5756492614746	32.5539855957031	33.6068649291992	33.6546974182129	33.5840759277344
P0A6F9	10 kDa chaperonin	groS	9	64.9	0	83.35	535	28.7311744689941	28.8001747131348	28.7663555145264	29.2258911132813	29.1928405761719	29.227933883667	28.5505409240723	28.5223426818848	28.7061576843262	30.6792583465576	30.6507015228271	30.6594886779785	31.0660591125488	30.8955478668213	30.8931636810303	29.5549736022949	29.6398601531982	29.580717086792	29.3221454620361	29.4607639312744	29.4191474914551	28.9534645080566	28.8666152954102	28.8082695007324	28.8815994262695	29.1334476470947	29.1685638427734	29.0036468505859	28.8301086425781	28.7628765106201	29.3089962005615	29.2090892791748	29.2891635894775	29.1402912139893	29.2344818115234	29.0430698394775	28.0792827606201	28.1109809875488	27.8968906402588	29.3057174682617	29.2979335784912	29.3181209564209
P0A6G3	Nicotinamide-nucleotide amidohydrolase PncC	pncC	7	57.6	0	153.6	200	25.418025970459	25.3855133056641	25.6071586608887	25.4699821472168	25.0305271148682	25.2288703918457	24.8876724243164	24.7480144500732	24.8891124725342	25.1118755340576	25.2452507019043	25.1256942749023	24.9083442687988	25.1133460998535	25.2228775024414	24.5845146179199	24.6177883148193	24.6865100860596	25.12939453125	25.0939388275146	25.1735610961914	24.2277317047119	24.2089576721191	24.4028854370117	24.5349273681641	24.4943599700928	24.5383071899414	23.3078594207764	24.492956161499	23.7883548736572	25.6337833404541	25.5736637115479	25.5199241638184	25.6670093536377	25.8700428009033	25.6940231323242	24.7787628173828	25.0180549621582	25.0101356506348	24.7596416473389	24.8940258026123	24.8025245666504
P0A6G7	ATP-dependent Clp protease proteolytic subunit	clpP	7	42.5	0	235.5	448	27.0464553833008	26.8002052307129	26.6144218444824	26.4938564300537	26.8606491088867	26.6114711761475	26.7956314086914	27.0205154418945	26.9496021270752	27.719274520874	28.0896739959717	28.067533493042	27.5580806732178	27.6971035003662	27.5320014953613	27.3457889556885	27.2901763916016	27.4268646240234	28.9194297790527	29.0517292022705	29.0623188018799	27.8648452758789	27.7521934509277	28.1342315673828	28.1996192932129	28.1334972381592	28.3165683746338	27.1607723236084	27.3694458007813	27.2929859161377	26.3992557525635	26.532299041748	26.6560821533203	26.4748783111572	26.594913482666	26.4635887145996	26.4213199615479	26.5677585601807	26.6969699859619	27.9430198669434	28.0805530548096	27.981143951416
P0A6H1	ATP-dependent Clp protease ATP-binding subunit ClpX	clpX	37	87.5	0	323.31	2227	29.8659381866455	29.9127082824707	29.9067001342773	29.981143951416	29.9045486450195	29.9806003570557	29.8406524658203	29.8812789916992	29.8385639190674	28.5877437591553	28.6307239532471	28.704740524292	29.070198059082	28.9918060302734	29.0310211181641	28.9443321228027	28.9903717041016	28.9005527496338	30.0625247955322	30.0748233795166	30.0787734985352	29.8619518280029	29.854434967041	29.9713096618652	29.916841506958	29.960578918457	30.0155792236328	29.2415676116943	29.1203060150146	29.2199726104736	29.8126373291016	29.829776763916	29.910135269165	29.8590507507324	29.8827667236328	29.8763389587402	29.7411117553711	29.6624641418457	29.6585865020752	29.6274585723877	29.6181221008301	29.6006126403809
P0A6H5	ATP-dependent protease ATPase subunit HslU	hslU	34	65.5	0	323.31	1631	29.1778812408447	29.1833114624023	29.2812690734863	29.3759822845459	29.4286212921143	29.350959777832	29.2009048461914	29.1422634124756	29.2703056335449	29.7172164916992	29.7469520568848	29.7232208251953	30.1225051879883	30.1113529205322	30.2335224151611	29.4196491241455	29.3478603363037	29.4116516113281	29.2428855895996	29.2792129516602	29.247013092041	29.1438465118408	29.1143112182617	29.0955448150635	29.2123851776123	29.1419239044189	29.1785697937012	29.0247211456299	28.8861427307129	29.045389175415	29.3177108764648	29.4582042694092	29.3531284332275	29.3482189178467	29.3048038482666	29.3158988952637	28.9098205566406	28.8964004516602	28.974760055542	29.2171783447266	29.2314167022705	29.2833461761475
P0A6H8	Cardiolipin synthase A	clsA	10	30.7	0	115.27	321	25.098123550415	25.0827770233154	25.1680221557617	25.3106689453125	25.3176212310791	25.2914409637451	25.2534236907959	25.5703372955322	24.9845924377441	25.9198894500732	25.7841415405273	25.4665336608887	25.773063659668	25.3947334289551	25.6947135925293	26.2383041381836	26.1173152923584	25.9998950958252	24.7272319793701	24.771276473999	24.5286235809326	25.0130786895752	25.1356315612793	25.1031761169434	24.9177055358887	24.6963081359863	24.8111763000488	26.1086692810059	26.4022998809814	26.0643310546875	25.0240306854248	24.9654312133789	25.1447601318359	25.24365234375	25.324779510498	25.2394332885742	25.9368343353271	25.8403339385986	25.9339790344238	24.8641490936279	24.8330154418945	23.8565235137939
P0A6I0	Cytidylate kinase	cmk	8	53.7	0	68.107	194	24.7025032043457	25.111795425415	24.8289546966553	24.7922840118408	24.4177684783936	24.6802444458008	24.3158950805664	24.1602325439453	24.4832077026367	24.6645431518555	24.6483402252197	24.5528583526611	25.0306529998779	25.4316368103027	25.1636543273926	24.4626998901367	24.1741714477539	24.1089286804199	25.1906147003174	24.9785842895508	25.2545776367188	24.6159954071045	24.36305809021	24.2948799133301	24.8430690765381	24.2381954193115	24.2563076019287	25.0580463409424	24.4940547943115	24.9891929626465	24.5733451843262	24.8162155151367	24.4950313568115	24.7478618621826	24.7062511444092	24.5836544036865	24.2129707336426	24.0037593841553	23.6902980804443	23.4177684783936	23.3234729766846	23.0828113555908
P0A6I3	Pantothenate kinase	coaA	15	47.8	0	85.873	288	25.5295162200928	25.7594890594482	25.7746486663818	25.7064876556396	25.6848793029785	25.6914958953857	25.5764350891113	25.2016124725342	25.2962818145752	25.1568050384521	25.4600772857666	25.1647663116455	25.3551464080811	25.321720123291	25.2594718933105	24.9320201873779	24.6766986846924	24.6687145233154	25.1337509155273	25.2035179138184	25.1887683868408	24.2413997650146	24.6631317138672	24.3314914703369	24.5184535980225	24.0186061859131	24.2754020690918	24.2669944763184	24.2438697814941	24.0934562683105	25.4764251708984	25.6057758331299	25.5042762756348	25.192045211792	25.2374668121338	25.2797660827637	25.2934074401855	25.2414360046387	25.2767868041992	24.9051342010498	25.0944232940674	25.3565578460693
P0A6I9	Dephospho-CoA kinase	coaE	3	25.2	0.0028612	2.6892	3	NaN	NaN	NaN	22.1106014251709	21.8915615081787	21.5373001098633	21.8334484100342	21.5110378265381	NaN	NaN	NaN	NaN	NaN	NaN	22.3111896514893	NaN	NaN	NaN	22.126537322998	NaN	21.7854843139648	21.6155338287354	21.809627532959	21.7289962768555	21.3590145111084	21.5987339019775	21.458288192749	NaN	21.2591419219971	NaN	22.0944232940674	22.0486660003662	22.681209564209	22.4059524536133	21.996452331543	22.0874156951904	22.1484889984131	21.9656085968018	22.2919616699219	NaN	21.5138835906982	21.7823677062988
P0A6J1	Adenylyl-sulfate kinase	cysC	8	47.3	0	228.41	349	26.7876834869385	26.8479251861572	26.707145690918	26.2738571166992	26.1114768981934	26.2867431640625	26.4866638183594	26.4075126647949	26.4603118896484	26.1222038269043	26.2313079833984	25.7253341674805	26.4345188140869	26.4368877410889	26.208381652832	26.2626285552979	26.0435390472412	26.1574611663818	26.1556663513184	26.1937580108643	25.9775352478027	25.2481479644775	25.5656681060791	25.4081764221191	25.3084487915039	25.4004459381104	25.1682147979736	25.3145809173584	25.3664627075195	24.7240600585938	26.3426380157471	26.4807453155518	26.5427265167236	26.645263671875	26.4913654327393	26.5767230987549	27.3343257904053	27.0097732543945	26.9342708587646	25.8851127624512	26.1431446075439	25.8829002380371
P0A6J5	D-amino acid dehydrogenase	dadA	22	77.5	0	323.31	1699	29.6575832366943	29.7293109893799	29.6158447265625	29.421516418457	29.3437366485596	29.4646644592285	29.5858116149902	29.4585380554199	29.5108280181885	29.7294578552246	29.7875270843506	29.8748016357422	29.532039642334	29.5417079925537	29.5385112762451	30.002628326416	30.1276798248291	30.0340690612793	28.3285579681396	28.2163238525391	28.2322864532471	28.1963863372803	27.930835723877	28.1095867156982	28.0900764465332	28.0023326873779	28.1191673278809	29.8908615112305	29.8569602966309	29.8604869842529	29.3945198059082	29.2483253479004	29.3200378417969	29.3493995666504	29.3745956420898	29.3913078308105	29.3110771179199	29.4091243743896	29.2957248687744	29.8986511230469	29.8081474304199	29.8528881072998
P0A6J8	D-alanine--D-alanine ligase A	ddlA	16	70.1	0	323.31	782	28.4459667205811	28.4735164642334	28.2996826171875	28.6432704925537	28.7122058868408	28.8107833862305	28.4243030548096	28.4424114227295	28.4592018127441	28.1639423370361	28.2020969390869	28.1620693206787	27.7720317840576	28.0707607269287	27.9135932922363	27.5928478240967	27.6885242462158	27.6923217773438	28.1926288604736	28.3033447265625	28.2778167724609	27.7580528259277	27.6620044708252	27.6881923675537	27.7130603790283	27.8494186401367	27.8294143676758	26.7577362060547	26.9078178405762	26.8069801330566	28.6504096984863	28.7226333618164	28.6257514953613	28.4987258911133	28.6242542266846	28.6732711791992	28.2433166503906	28.0981330871582	28.1802082061768	28.0107860565186	28.0238494873047	28.0132923126221
P0A6K1	Diaminopimelate epimerase	dapF	8	57.7	0	111.6	236	23.9689502716064	24.7455043792725	24.7549095153809	24.3521862030029	24.164306640625	24.4502296447754	24.8700904846191	24.6891784667969	25.0822505950928	24.2047863006592	25.0697269439697	24.4077548980713	24.2724876403809	23.9741249084473	23.4838218688965	24.1297492980957	24.0146961212158	24.1258926391602	25.1834392547607	25.2696723937988	25.1079711914063	24.391918182373	24.229419708252	24.4042510986328	24.5282649993896	24.4370155334473	24.4895305633545	24.0021305084229	23.6145915985107	24.6642169952393	24.6477909088135	24.9110450744629	25.2298965454102	25.2316551208496	25.1357097625732	25.2627372741699	25.5165615081787	25.0200500488281	25.2590045928955	24.586519241333	24.906005859375	24.7591342926025
P0A6K3	Peptide deformylase	def	9	62.1	0	112.67	524	25.919002532959	25.9424819946289	25.9413185119629	26.0369319915771	26.0562686920166	25.9198207855225	25.5555515289307	25.504487991333	25.5338897705078	26.0025367736816	26.0495758056641	26.2136745452881	26.1297092437744	26.1071128845215	26.3213081359863	25.5376853942871	26.0354232788086	25.8575439453125	26.7298774719238	26.7673664093018	26.7916622161865	25.4735164642334	25.4710998535156	25.5234279632568	25.4273281097412	25.5309162139893	25.4112510681152	25.2256755828857	25.0905513763428	24.9633598327637	25.8560485839844	26.1324577331543	25.895320892334	26.0366172790527	25.8609104156494	25.9647045135498	25.5271320343018	25.4725875854492	25.7864112854004	26.1865406036377	26.1981678009033	26.1020545959473
P0A6K6	Phosphopentomutase	deoB	27	82.1	0	323.31	1186	28.3023872375488	28.1982135772705	28.1956825256348	28.4615459442139	28.4195690155029	28.4706115722656	28.2207584381104	28.2203884124756	28.1829566955566	28.5334873199463	28.6565265655518	28.6708087921143	28.5062370300293	28.5365295410156	28.4924354553223	28.2362613677979	28.4631843566895	28.3791885375977	28.5373077392578	28.6275615692139	28.6700668334961	27.994047164917	27.9913463592529	27.9459800720215	28.2096462249756	28.1826725006104	28.0539817810059	27.49587059021	27.3649444580078	27.4869251251221	28.4415817260742	28.354305267334	28.4525413513184	28.3585872650146	28.345365524292	28.4744834899902	27.8332195281982	27.7834434509277	27.7356357574463	28.4119548797607	28.412561416626	28.452657699585
P0A6L0	Deoxyribose-phosphate aldolase	deoC	8	41.7	0	82.223	120	23.8210430145264	24.2814292907715	23.9346313476563	23.7888526916504	23.7277507781982	23.8203601837158	23.597188949585	23.5040950775146	NaN	24.7506237030029	24.9351711273193	24.5599346160889	24.4906940460205	24.4222030639648	24.7314853668213	24.2114105224609	24.2066497802734	24.2259693145752	25.4717826843262	25.2915115356445	25.6604690551758	23.8061695098877	24.1181488037109	23.6696872711182	24.450984954834	23.907657623291	24.3488140106201	22.0015449523926	NaN	22.5862560272217	24.1478691101074	23.6738986968994	24.1039752960205	24.1175136566162	23.8707008361816	24.1498851776123	22.9665756225586	21.7355403900146	21.6746959686279	24.2543621063232	24.0259742736816	24.1413345336914
P0A6L2	4-hydroxy-tetrahydrodipicolinate synthase	dapA	12	63.4	0	305.08	559	27.5976867675781	27.7389869689941	27.5812549591064	27.2222328186035	27.2014427185059	27.2341613769531	27.3577499389648	27.509147644043	27.503246307373	27.944974899292	27.5801067352295	27.9844074249268	27.2514209747314	27.4892234802246	27.2901763916016	27.3326187133789	27.371524810791	27.1505432128906	27.9430751800537	27.93337059021	27.8791179656982	27.2387237548828	27.1435546875	27.2229690551758	27.4908313751221	27.4027557373047	27.5267887115479	27.0179710388184	26.8085765838623	26.9921569824219	27.1100845336914	27.1929111480713	27.1079902648926	27.3499279022217	27.2229690551758	27.2603340148926	27.299201965332	27.0026016235352	27.2097396850586	27.5564002990723	27.583553314209	27.6438884735107
P0A6L4	N-acetylneuraminate lyase	nanA	12	59.9	0	77.253	165	25.427583694458	25.2233200073242	25.6245536804199	25.6912040710449	25.4144821166992	25.2993583679199	25.0418891906738	25.1714630126953	25.1124324798584	24.6990642547607	25.2176742553711	24.438793182373	24.7130336761475	24.4050312042236	24.0995693206787	24.2302265167236	24.9118690490723	25.0851707458496	23.5178527832031	23.0730838775635	23.6316757202148	23.5126781463623	22.9660129547119	23.2228488922119	23.1379146575928	23.5505123138428	23.1823329925537	24.6338386535645	24.4460067749023	24.7456569671631	25.3848552703857	25.1615028381348	25.0653381347656	25.7293605804443	25.4271354675293	25.6052379608154	25.0545310974121	24.8908748626709	25.2715606689453	25.1679077148438	24.9897975921631	25.0710372924805
P0A6M2	Disulfide bond formation protein B	dsbB	4	33.5	0	17.457	145	22.3373985290527	22.3085803985596	22.0824203491211	22.1041202545166	21.8387279510498	22.382740020752	21.9927577972412	22.390869140625	22.1698055267334	22.8280143737793	22.7666034698486	22.8767833709717	22.881290435791	22.8627223968506	22.9143161773682	22.9398403167725	23.224437713623	22.9479217529297	22.1772766113281	22.4143905639648	22.3142910003662	22.0426998138428	22.3049392700195	22.0329494476318	22.2001533508301	21.7317752838135	21.9386196136475	21.7020168304443	22.8407459259033	22.5849266052246	22.3202266693115	22.6946830749512	22.0947780609131	22.0363750457764	22.2023372650146	22.1352386474609	22.5789527893066	22.7858028411865	22.826192855835	22.0366439819336	21.9703903198242	22.9846096038818
P0A6M4	D-aminoacyl-tRNA deacylase	dtd	3	29	0.0028763	2.8549	22	24.4662532806396	25.0265216827393	25.1055755615234	24.801342010498	NaN	25.3159294128418	24.4759311676025	25.1520919799805	24.609977722168	24.4152545928955	24.949312210083	23.9283180236816	24.3955173492432	24.3197574615479	24.4373321533203	NaN	24.656982421875	24.0452690124512	24.5279674530029	25.0204734802246	24.3209972381592	NaN	NaN	24.7950611114502	NaN	NaN	24.7449913024902	NaN	NaN	NaN	24.7657241821289	24.0048751831055	24.3361320495605	24.0137596130371	24.2653503417969	23.9484214782715	24.4675598144531	24.1200485229492	24.1040554046631	NaN	24.758472442627	24.7026615142822
P0A6M8	Elongation factor G	fusA	51	79.7	0	323.31	6923	33.2280540466309	33.4060363769531	33.3478393554688	33.5150032043457	33.5319442749023	33.5695533752441	33.5243759155273	33.4505920410156	33.4429512023926	33.7060470581055	33.5952377319336	33.6766128540039	33.7653465270996	33.7806816101074	33.7036781311035	33.1946487426758	33.2337799072266	33.2494049072266	33.5247268676758	33.4806327819824	33.5035591125488	33.0730361938477	33.0695991516113	33.1527328491211	33.1081008911133	33.0609474182129	33.1307945251465	33.1514778137207	33.1914138793945	33.2735023498535	33.5430526733398	33.5356597900391	33.5657005310059	33.5445518493652	33.6013412475586	33.6203651428223	33.2049255371094	33.2056121826172	33.1645889282227	33.5497245788574	33.4970283508301	33.5429382324219
P0A6N4	Elongation factor P	efp	6	34.6	0	85.331	325	28.710205078125	28.6801300048828	28.6449203491211	28.4009666442871	28.4981937408447	28.6262397766113	27.9224090576172	28.0465087890625	28.1382904052734	28.0106258392334	27.9788017272949	28.0194549560547	28.0683555603027	28.0035133361816	28.1271133422852	27.703125	27.66064453125	27.7168579101563	29.0760478973389	28.9276466369629	28.9444999694824	28.1299152374268	28.1517524719238	28.1357002258301	28.2009296417236	28.2248554229736	28.150203704834	26.604700088501	26.6825771331787	26.5054588317871	28.5460948944092	28.4604911804199	28.4842376708984	28.4906787872314	28.4883041381836	28.5038528442383	27.6635665893555	27.7232532501221	27.7675552368164	27.5506153106689	27.6674289703369	27.7045764923096
P0A6P1	Elongation factor Ts	tsf	27	84.8	0	323.31	2362	31.4136714935303	31.3531608581543	31.3616542816162	31.2367744445801	31.3649444580078	31.3814392089844	31.1752185821533	31.1025581359863	31.2513542175293	31.4265747070313	31.5858020782471	31.6556987762451	31.598014831543	31.6721076965332	31.6386260986328	31.3913078308105	31.4486961364746	31.4302673339844	31.6263618469238	31.6187686920166	31.6844081878662	30.7953681945801	30.8113040924072	30.760814666748	30.7699851989746	30.8386096954346	30.8322086334229	30.3613929748535	30.3663005828857	30.2734203338623	31.46630859375	31.4881706237793	31.467378616333	31.6116199493408	31.5686016082764	31.5522003173828	30.6627178192139	30.7515888214111	30.9506034851074	31.376220703125	31.3329277038574	31.4195098876953
P0A6P5	GTPase Der	der	32	68.8	0	323.31	1057	28.0673294067383	27.9635047912598	28.0656356811523	27.8406219482422	27.9370250701904	28.0449981689453	27.6949138641357	27.5649280548096	27.7051696777344	27.7242946624756	27.7159423828125	27.8140888214111	27.8305015563965	27.8232307434082	27.6644477844238	27.7666091918945	27.8650817871094	27.7916622161865	28.3086051940918	28.1373138427734	28.3448162078857	27.4731292724609	27.7093830108643	27.6122436523438	27.6489028930664	27.6792240142822	27.6051254272461	28.1044464111328	28.0790786743164	28.0829906463623	27.6762008666992	27.7904205322266	27.7309799194336	27.8291721343994	27.8400821685791	27.8779487609863	27.762622833252	27.8330383300781	27.7101058959961	27.9531593322754	27.9280700683594	27.8722629547119
P0A6P7	Probable GTP-binding protein EngB	engB	12	60	0	277.92	284	25.3913612365723	25.378454208374	25.480899810791	25.4518013000488	25.7668113708496	25.5033664703369	25.4913654327393	25.5293674468994	25.364595413208	25.2626647949219	25.6562194824219	25.1735610961914	25.1305732727051	25.2931957244873	24.9967098236084	25.5080909729004	25.3206882476807	24.9242458343506	26.1572093963623	25.7586765289307	25.8610992431641	25.5545272827148	25.5364398956299	25.5162601470947	25.5220813751221	25.4837303161621	25.7306308746338	24.3557510375977	25.2805442810059	24.6810493469238	25.5669174194336	25.5853729248047	25.4679946899414	25.3628578186035	25.2618751525879	25.3885726928711	25.1605415344238	25.343807220459	25.4302654266357	25.528205871582	25.3365058898926	25.6329517364502
P0A6P9	Enolase	eno	38	87.3	0	323.31	4678	32.6225471496582	32.7696304321289	32.626537322998	32.6452560424805	32.6933288574219	32.7307472229004	32.4146537780762	32.3463592529297	32.3572044372559	32.7271614074707	32.6349105834961	32.5936584472656	32.681583404541	32.648193359375	32.6775588989258	32.3924865722656	32.2953758239746	32.3063621520996	33.8423042297363	33.910099029541	33.9052658081055	33.1983261108398	33.0742835998535	33.1166915893555	33.0505905151367	33.0770721435547	33.0824890136719	31.8747787475586	31.9953346252441	31.8349990844727	32.8553771972656	32.8333206176758	32.9081497192383	32.7048301696777	32.6530113220215	32.7022323608398	32.1686592102051	32.1767349243164	32.2340354919434	32.5095863342285	32.6571464538574	32.5942573547363
P0A6Q3	3-hydroxydecanoyl-[acyl-carrier-protein] dehydratase	fabA	10	52.3	0	96.304	1061	30.1893100738525	30.2734203338623	30.1948375701904	30.34255027771	30.377513885498	30.3533172607422	30.4592418670654	30.3234558105469	30.4900856018066	29.8076248168945	29.8472995758057	29.8401870727539	30.1109809875488	30.0866394042969	30.0139827728271	29.8030738830566	29.9247894287109	29.8247489929199	29.6529407501221	29.6822757720947	29.5388240814209	29.2897148132324	29.3184432983398	29.3320846557617	29.4623260498047	29.432689666748	29.3398132324219	29.4497489929199	29.6326675415039	29.5458183288574	30.4259243011475	30.3604526519775	30.3789615631104	30.3955020904541	30.3378791809082	30.374719619751	29.8331451416016	29.8843822479248	29.7709465026855	30.2026805877686	30.2074604034424	30.1876583099365
P0A6Q6	3-hydroxyacyl-[acyl-carrier-protein] dehydratase FabZ	fabZ	11	73.5	0	105.77	778	28.670202255249	28.7732906341553	28.6287097930908	28.2493438720703	28.2856864929199	28.4375782012939	28.6161422729492	28.5997447967529	28.7897987365723	28.2692356109619	28.311595916748	28.2764415740967	28.420654296875	28.1821041107178	28.2730655670166	28.437816619873	28.3023872375488	28.2113647460938	28.6850185394287	28.4790420532227	28.6942825317383	28.5073719024658	28.270393371582	28.3094291687012	28.207088470459	28.2469902038574	28.2918453216553	28.2854652404785	28.33811378479	28.3586292266846	28.0782642364502	28.0727558135986	28.1946029663086	28.4322109222412	28.4196090698242	28.3354320526123	28.0913391113281	28.0562591552734	28.0902290344238	28.5184841156006	28.5861682891846	28.5236148834229
P0A6R0	3-oxoacyl-[acyl-carrier-protein] synthase 3	fabH	13	67.2	0	311.72	682	27.9129638671875	27.7549362182617	27.8160438537598	27.7478485107422	27.7879314422607	27.739631652832	27.9751968383789	27.9408931732178	27.7336978912354	27.7676181793213	27.8937702178955	27.8235950469971	27.6445083618164	27.7202548980713	27.7418823242188	27.7465038299561	27.7830047607422	27.8292331695557	28.4626388549805	28.5183715820313	28.4415817260742	27.8581008911133	27.7896747589111	27.8192157745361	27.4836235046387	27.8077793121338	27.8094348907471	27.2637386322021	26.8822708129883	27.1178321838379	27.7395038604736	27.8435001373291	27.7635726928711	27.7642688751221	27.7393093109131	27.7062892913818	27.525146484375	27.3739318847656	27.6464328765869	27.855489730835	27.9029979705811	27.8811626434326
P0A6R3	DNA-binding protein Fis	fis	2	32.7	0	110.45	105	25.065954208374	24.8144073486328	25.0113735198975	24.7552661895752	24.5176124572754	24.5994606018066	24.1856327056885	24.2132663726807	24.0094947814941	24.7412910461426	24.8095588684082	25.4294681549072	24.9517154693604	25.3525905609131	24.9864177703857	25.4466381072998	25.1353569030762	25.6092185974121	24.5605163574219	24.2625579833984	24.3015232086182	23.4927730560303	23.2176666259766	23.707462310791	23.2395648956299	23.282772064209	23.4954586029053	23.2075595855713	23.2013053894043	23.4043159484863	25.1870307922363	25.3746776580811	25.5564289093018	24.9330997467041	24.583137512207	25.1502723693848	24.5691204071045	24.5005130767822	24.3812618255615	24.7161254882813	24.9221153259277	24.7068290710449
P0A6S7	Glycerol-3-phosphate dehydrogenase [NAD(P)+]	gpsA	14	68.4	0	302.98	467	27.2675838470459	27.2843627929688	27.2662448883057	27.1255378723145	27.0742874145508	26.9793472290039	26.7430400848389	26.7992172241211	26.6957759857178	26.5382041931152	26.4894065856934	26.7542991638184	26.7219505310059	26.6371326446533	26.7222099304199	26.3153591156006	26.3122634887695	26.3172760009766	26.7976112365723	26.7366027832031	26.7971153259277	26.4618740081787	26.4762706756592	26.6066780090332	26.5761451721191	26.6272850036621	26.5283546447754	26.5593795776367	26.1475391387939	26.2333030700684	27.1005916595459	27.1117763519287	27.0227394104004	27.119514465332	27.0278091430664	27.0339126586914	26.4987640380859	26.4278240203857	26.3317813873291	26.5493812561035	26.6034278869629	26.6414108276367
P0A6T1	Glucose-6-phosphate isomerase	pgi	34	61.6	0	323.31	1771	28.9374465942383	28.960054397583	28.9943695068359	29.0303630828857	29.04567527771	29.0203304290771	29.2541046142578	29.3852310180664	29.1734561920166	29.0798168182373	28.9590873718262	29.1434326171875	29.0356426239014	29.0387077331543	29.0687389373779	28.8323440551758	28.836353302002	28.9380073547363	30.0039691925049	29.9006671905518	29.868236541748	29.6976337432861	29.718900680542	29.7318859100342	29.8351936340332	29.8859252929688	29.7784538269043	28.7446765899658	28.7086925506592	28.7800045013428	29.0958213806152	29.0261478424072	29.0629367828369	29.0932540893555	29.1209239959717	28.9442481994629	28.4352359771729	28.4851970672607	28.4424514770508	29.1892623901367	29.3485984802246	29.304780960083
P0A6T3	Galactokinase	galK	17	58.4	0	323.31	722	28.3201446533203	28.3567848205566	28.3866081237793	28.7228622436523	28.7897663116455	28.9073886871338	28.2582225799561	28.392147064209	28.3307819366455	28.0754108428955	28.0869941711426	28.176549911499	28.2655735015869	28.1573543548584	28.336540222168	27.9521598815918	27.8646697998047	27.8154945373535	27.8697948455811	27.6943817138672	27.7109603881836	27.6949138641357	27.6603050231934	27.7659759521484	27.7921581268311	27.6131591796875	27.7313690185547	27.5550842285156	27.5249977111816	27.6337413787842	28.7028923034668	28.7658500671387	28.7089233398438	28.5623455047607	28.6237659454346	28.7303314208984	27.9821243286133	28.1526718139648	28.1449165344238	28.367654800415	28.3518238067627	28.4364280700684
P0A6T5	GTP cyclohydrolase 1	folE	13	71.2	0	323.31	614	28.1642284393311	28.0881576538086	28.030969619751	27.8809280395508	27.9581470489502	27.8344268798828	27.8532905578613	28.0775012969971	27.9917240142822	27.857982635498	27.9252433776855	27.8898887634277	27.6768054962158	27.8262042999268	27.9462032318115	27.4993724822998	27.6626167297363	27.5464992523193	27.9195156097412	27.9362945556641	27.9382038116455	27.6530094146729	27.6372013092041	27.7211666107178	27.580322265625	27.5160045623779	27.6407909393311	27.4558353424072	27.3022556304932	27.3701114654541	27.7404689788818	27.7451572418213	27.8272953033447	27.8352699279785	27.8390598297119	27.6527366638184	27.6287441253662	27.5398597717285	27.501880645752	28.1364326477051	27.9788570404053	27.9889640808105
P0A6U3	tRNA uridine 5-carboxymethylaminomethyl modification enzyme MnmG	mnmG	23	50.1	0	140.18	521	26.9149036407471	27.213451385498	27.0463523864746	27.3277454376221	27.0051746368408	27.084867477417	27.1219863891602	27.0078506469727	27.0222110748291	26.5179882049561	26.4878902435303	26.2717399597168	27.2275676727295	27.258716583252	27.0417652130127	26.4934139251709	25.949068069458	26.2159900665283	27.0488471984863	27.0905323028564	27.2723083496094	26.8620700836182	27.0229511260986	26.7731647491455	26.8331604003906	26.9719123840332	26.8991985321045	26.6420993804932	26.3825817108154	26.3970375061035	26.9966888427734	26.9957180023193	27.0196685791016	26.7824420928955	27.0601291656494	26.9502696990967	26.5998859405518	26.6059722900391	26.5468826293945	27.1226768493652	26.9358444213867	27.1549911499023
P0A6U5	Ribosomal RNA small subunit methyltransferase G	rsmG	5	40.1	0	7.63	126	24.1447601318359	24.0400924682617	24.4063282012939	23.5603427886963	23.3310127258301	23.881196975708	22.244234085083	22.3090801239014	22.2757148742676	23.2654209136963	23.8153839111328	23.474817276001	22.9418296813965	23.0505924224854	23.7052478790283	22.3371524810791	22.1506595611572	22.2609786987305	24.0853748321533	24.1460819244385	24.0947456359863	23.1079559326172	22.8132915496826	23.1763801574707	22.9492588043213	22.8441219329834	23.0789070129395	22.7097148895264	22.3420734405518	21.0359058380127	23.3391933441162	23.3554153442383	23.4436683654785	23.7052478790283	23.2365474700928	23.679708480835	23.041446685791	23.0678424835205	22.9785308837891	22.9843139648438	22.5986881256104	22.6900634765625
P0A6U8	Glycogen synthase	glgA	19	47.8	0	277.15	899	27.7719058990479	27.6489028930664	27.5317783355713	27.6553325653076	27.5197582244873	27.5883502960205	28.0616760253906	28.1326637268066	28.0731143951416	27.6055488586426	27.7990951538086	27.6092185974121	27.1247482299805	27.2670478820801	27.2837448120117	27.2065753936768	27.2778167724609	27.2870960235596	27.8560256958008	27.687858581543	27.6641082763672	27.561580657959	27.5442905426025	27.6063251495361	27.6005249023438	27.5098285675049	27.3087787628174	28.0254878997803	28.0585308074951	28.0938587188721	27.6367168426514	27.5854167938232	27.4705715179443	27.6401691436768	27.7037181854248	27.762622833252	28.4315738677979	28.4077472686768	28.3044776916504	27.2170639038086	27.2090892791748	27.1840438842773
P0A6V1	Glucose-1-phosphate adenylyltransferase	glgC	18	51	0	181.82	426	26.4012260437012	26.4841918945313	26.2428169250488	25.4464473724365	25.5605163574219	25.4994487762451	25.4823455810547	25.2853507995605	25.4563522338867	26.4158191680908	26.3936538696289	26.563850402832	26.1348667144775	25.912073135376	25.9698944091797	25.9276866912842	25.711877822876	24.3482723236084	26.446117401123	26.4425296783447	26.2719173431396	26.0618000030518	25.974235534668	26.0606861114502	26.0712223052979	25.9706859588623	26.0983848571777	26.1105823516846	26.2206287384033	25.8460369110107	25.5966777801514	25.7008647918701	25.5895519256592	25.6946353912354	25.8322429656982	25.6548805236816	25.6930408477783	25.7042198181152	25.6715507507324	25.9912910461426	25.6371040344238	24.8556213378906
P0A6V8	Glucokinase	glk	17	55.1	0	183.6	648	27.2440891265869	27.2190036773682	27.1835708618164	26.9876098632813	27.0133972167969	26.9913997650146	27.058479309082	27.0030307769775	27.0725517272949	27.0801982879639	27.3344097137451	27.2108535766602	27.1567287445068	27.0899257659912	27.2373561859131	26.9633388519287	26.9329204559326	26.9483776092529	27.0078506469727	26.9797821044922	27.141996383667	26.7692604064941	26.8272342681885	26.8384590148926	26.9602489471436	26.9689502716064	26.8899478912354	26.7147636413574	26.9378662109375	27.0515480041504	26.9249038696289	26.905294418335	26.928861618042	26.9371929168701	26.915246963501	27.0428085327148	26.6061134338379	26.4212398529053	26.6463642120361	27.0230560302734	26.957483291626	27.0633220672607
P0A6W0	Glutaminase 2	glsA2	4	19.5	0	47.021	18	20.7106189727783	21.2499713897705	20.771448135376	21.3224010467529	21.158878326416	21.0489978790283	21.0303249359131	NaN	21.2600612640381	NaN	21.9314956665039	NaN	21.7545833587646	22.7153816223145	21.1222457885742	20.8751525878906	NaN	NaN	22.8455200195313	NaN	20.3227863311768	21.1337032318115	21.1914730072021	20.7154865264893	20.8665752410889	21.0035362243652	20.7771587371826	20.7521362304688	20.4535236358643	21.2893466949463	20.9093246459961	20.7713661193848	21.1402111053467	20.9071979522705	21.618314743042	21.9186706542969	NaN	NaN	19.865140914917	21.6401538848877	21.761905670166	20.9348106384277
P0A6W3	Phospho-N-acetylmuramoyl-pentapeptide-transferase	mraY	3	8.1	0	6.4934	107	21.6427993774414	22.0624656677246	21.5993690490723	22.1722183227539	22.0366439819336	22.2345600128174	22.6779670715332	21.8370342254639	22.0728378295898	21.8891868591309	22.0580463409424	21.6264934539795	22.1329822540283	22.3663444519043	22.0631580352783	23.3993701934814	23.0500602722168	22.9220523834229	21.5472202301025	21.663272857666	21.746488571167	22.186616897583	22.2616958618164	22.133264541626	22.5373706817627	22.1400852203369	22.1426124572754	22.258996963501	NaN	22.15940284729	21.9724254608154	21.5620212554932	21.6979942321777	21.798713684082	21.8081340789795	21.9900932312012	21.6138725280762	21.57883644104	21.234619140625	21.5114250183105	21.9339828491211	NaN
P0A6W5	Transcription elongation factor GreA	greA	15	89.9	0	323.31	408	27.0269660949707	27.0026016235352	26.9694995880127	26.8488807678223	26.6892585754395	26.8936538696289	26.5255641937256	26.4531688690186	26.2602252960205	26.8854160308838	26.8777141571045	26.9873924255371	27.3937854766846	27.3447742462158	27.4078693389893	26.6646518707275	26.6481475830078	26.6300640106201	26.9852237701416	26.9388771057129	26.8621883392334	26.5778751373291	26.6204490661621	26.4205169677734	26.6148433685303	26.5743560791016	26.4130611419678	26.0171852111816	25.7402362823486	25.9456787109375	26.8653774261475	26.7623062133789	26.9179801940918	26.7158107757568	26.871618270874	26.77077293396	25.8417263031006	25.8704433441162	25.6124267578125	26.5857753753662	26.4153690338135	26.7508544921875
P0A6W9	Glutamate--cysteine ligase	gshA	22	53.9	0	323.31	682	26.9751968383789	26.8053817749023	27.0636310577393	26.920934677124	26.9063282012939	26.6888580322266	26.431079864502	26.6404457092285	26.5400371551514	27.0492630004883	26.9886932373047	26.9804363250732	27.1435546875	26.9669723510742	26.9149036407471	26.4443645477295	26.2440528869629	26.604700088501	27.1973247528076	27.1808242797852	27.2347106933594	26.261661529541	26.2630767822266	26.049201965332	26.2224159240723	26.2106132507324	26.3657302856445	26.186918258667	26.0924491882324	25.8946266174316	26.924222946167	27.0964756011963	27.0207271575928	27.0002403259277	26.8240814208984	27.0400924682617	26.6041355133057	26.4677143096924	26.7060928344727	26.8324356079102	26.6607131958008	26.7948875427246
P0A6X1	Glutamyl-tRNA reductase	hemA	11	46.7	0	254.67	208	25.0826969146729	24.9909229278564	24.7920837402344	25.0687026977539	24.8764743804932	25.068826675415	24.564884185791	25.0860633850098	24.3927688598633	24.6227684020996	24.8690547943115	24.836051940918	23.9317493438721	24.0050468444824	24.3288917541504	24.0117149353027	23.3017330169678	24.2500305175781	25.7072772979736	25.8386993408203	25.7351322174072	25.0684566497803	25.1589622497559	24.8988761901855	24.9065113067627	24.9171600341797	25.1278610229492	24.4826545715332	24.6772899627686	23.686990737915	25.3070602416992	25.1004905700684	25.0802593231201	25.7525901794434	25.6427612304688	25.5951118469238	26.5960521697998	26.7604026794434	26.6329784393311	24.9927406311035	24.7938213348389	24.2324981689453
P0A6X3	RNA-binding protein Hfq	hfq	9	99	0	178.47	241	25.8445301055908	25.8655662536621	25.7638759613037	25.5772705078125	25.5070934295654	25.5137634277344	25.9909019470215	26.0672264099121	26.0988655090332	26.1718635559082	25.9685764312744	25.9112510681152	26.081579208374	26.4028377532959	26.4055023193359	25.9716281890869	25.869312286377	25.9581909179688	27.2960529327393	27.1806354522705	27.2556591033936	26.2649021148682	26.5184535980225	26.3050785064697	26.6342258453369	26.62282371521	26.6577186584473	25.2593994140625	25.5009384155273	25.3125743865967	25.7547569274902	25.6221809387207	25.7826175689697	25.9750003814697	26.0488471984863	25.8981380462646	25.9781246185303	25.7208805084229	25.9407367706299	26.3222198486328	26.4281272888184	26.099889755249
P0A6X7	Integration host factor subunit alpha	ihfA	7	70.7	0	23.528	255	25.9975509643555	26.0932750701904	25.954647064209	26.1583862304688	26.225435256958	26.1585388183594	26.1759605407715	26.0844821929932	25.8506698608398	26.1748561859131	26.3350238800049	26.2665843963623	26.6441650390625	26.5720310211182	26.7439384460449	26.3899993896484	26.5902080535889	26.5920639038086	26.5203132629395	26.3766326904297	26.4212551116943	26.1897869110107	26.0969982147217	26.1093063354492	26.2384147644043	26.4351711273193	26.1255569458008	25.1671047210693	24.2360801696777	25.1554546356201	26.2005271911621	25.9119129180908	26.1604633331299	26.0522727966309	26.1559944152832	26.1286678314209	25.8106861114502	25.8257808685303	25.7303447723389	26.4722785949707	26.2893848419189	26.3588562011719
P0A6Y1	Integration host factor subunit beta	ihfB	5	56.4	0	105.72	245	24.6975269317627	25.2328262329102	25.3689289093018	25.2552261352539	25.6701736450195	25.7638511657715	25.1591949462891	24.5808963775635	25.1840438842773	25.8266296386719	26.6052665710449	26.1561679840088	26.0422859191895	26.1988983154297	25.9203205108643	NaN	23.3647956848145	23.9295825958252	26.7668609619141	26.6093578338623	26.7083301544189	25.2849979400635	25.5221405029297	25.253568649292	25.5890941619873	25.4709758758545	25.1946029663086	24.052583694458	22.4870414733887	NaN	25.5890083312988	25.9297866821289	25.7537384033203	25.8030185699463	26.2120418548584	26.2506084442139	25.0731239318848	25.1961421966553	25.5498657226563	NaN	23.875020980835	25.2861270904541
P0A6Y5	33 kDa chaperonin	hslO	9	53.8	0	194.25	339	27.6541023254395	27.5694980621338	27.6523933410645	27.7828178405762	27.8274765014648	27.7212982177734	27.5311832427979	27.7655963897705	27.790979385376	27.8592281341553	27.7053680419922	27.7271537780762	28.1056461334229	28.3099060058594	28.1407775878906	27.8263263702393	27.6069602966309	27.7912902832031	27.8356914520264	27.3678646087646	27.3845100402832	27.2364444732666	27.7264385223389	27.9443054199219	27.9465370178223	27.8262042999268	27.8145179748535	26.7514915466309	26.6519832611084	27.0785694122314	27.7535972595215	27.6523933410645	27.9147338867188	27.762939453125	27.7316265106201	27.822380065918	27.3273162841797	27.3463802337646	27.1447219848633	27.7766189575195	27.7677459716797	27.4728984832764
P0A6Y8	Chaperone protein DnaK	dnaK	64	84.2	0	323.31	6091	31.7676982879639	31.7028102874756	31.738037109375	32.1935768127441	32.2036437988281	32.1683616638184	31.9012432098389	31.935754776001	31.8694934844971	32.9949798583984	32.9535026550293	32.9423408508301	33.3225440979004	33.2765579223633	33.2536392211914	32.8673973083496	32.8414421081543	32.9191513061523	32.3996849060059	32.431812286377	32.4339790344238	31.677074432373	31.6586380004883	31.7168979644775	31.8489398956299	31.8383846282959	31.816463470459	31.2195701599121	31.3038349151611	31.2601318359375	32.0708312988281	32.1157608032227	32.0934562683105	32.260383605957	32.2186737060547	32.2652549743652	31.625883102417	31.5951709747314	31.626012802124	32.1886901855469	32.2458419799805	32.2332916259766
P0A6Z1	Chaperone protein HscA	hscA	27	64.6	0	323.31	933	27.7690696716309	27.7619895935059	27.7925319671631	27.7047729492188	27.7652168273926	27.6896591186523	27.5377883911133	27.629508972168	27.6443710327148	27.5734748840332	27.557861328125	27.5534744262695	27.999324798584	27.9761257171631	27.9741039276123	27.3937854766846	27.5007400512695	27.3030395507813	28.014196395874	28.1149559020996	27.9162712097168	27.2962284088135	27.3336429595947	27.3487453460693	27.4590454101563	27.308952331543	27.4228610992432	27.2294940948486	27.2422714233398	27.1457901000977	27.6049137115479	27.8507900238037	27.7119445800781	27.5865631103516	27.5479698181152	27.6327018737793	27.2321491241455	27.2534961700439	27.2876243591309	27.7263736724854	27.7008781433105	27.843620300293
P0A6Z3	Chaperone protein HtpG	htpG	50	74.7	0	323.31	3369	29.665397644043	29.6520004272461	29.748872756958	30.2980003356934	30.3935604095459	30.3669261932373	29.8589763641357	29.9246482849121	29.9346656799316	30.8137531280518	30.8354511260986	30.8762073516846	31.4911842346191	31.5078163146973	31.538158416748	30.8208446502686	30.8325862884521	30.8325862884521	30.4608039855957	30.3788585662842	30.3658847808838	29.7500381469727	29.809741973877	29.7701416015625	29.8734092712402	29.8860416412354	29.8223037719727	29.6061668395996	29.5498809814453	29.5759830474854	30.2599067687988	30.2609157562256	30.3612899780273	30.3866901397705	30.4183025360107	30.3919219970703	29.4780769348145	29.4773254394531	29.53537940979	30.4928569793701	30.4956226348877	30.5014247894287
P0A705	Translation initiation factor IF-2	infB	70	73.6	0	323.31	5569	31.7716770172119	31.8143253326416	31.732105255127	31.8225555419922	31.7992324829102	31.7663154602051	31.6533946990967	31.7000427246094	31.6559543609619	31.5673313140869	31.571949005127	31.5489444732666	31.6864566802979	31.7094821929932	31.7586727142334	31.3281192779541	31.3911533355713	31.3557872772217	32.020092010498	31.9778747558594	31.98752784729	31.5149803161621	31.5388069152832	31.5368633270264	31.4935722351074	31.5418548583984	31.5533008575439	31.5389442443848	31.5517425537109	31.5264072418213	31.6150894165039	31.6022682189941	31.6882495880127	31.7013244628906	31.6957759857178	31.696439743042	31.4795722961426	31.5119686126709	31.5002841949463	31.6322250366211	31.6869983673096	31.6588516235352
P0A707	Translation initiation factor IF-3;Translation initiation factor IF-3, N-terminally processed;Translation initiation factor IF-3S	infC	14	65.6	0	323.31	1361	30.7196350097656	30.6563377380371	30.6758136749268	30.7650909423828	30.7254161834717	30.6338272094727	30.4783668518066	30.4007015228271	30.3485774993896	30.1854152679443	30.1902523040771	30.1099853515625	29.9896965026855	30.0447902679443	30.2154674530029	30.0540084838867	29.9390163421631	30.0403537750244	30.544620513916	30.4833736419678	30.5747032165527	30.2404766082764	30.2188186645508	30.2936210632324	30.2812919616699	30.3381996154785	30.2202033996582	29.7106304168701	29.6428737640381	29.7775917053223	30.5907611846924	30.590404510498	30.5014247894287	30.655740737915	30.5131454467773	30.6063785552979	30.2575492858887	30.3724384307861	30.3574142456055	30.2818450927734	30.2850456237793	30.1340599060059
P0A715	2-dehydro-3-deoxyphosphooctonate aldolase	kdsA	21	86.6	0	153.15	816	28.4051113128662	28.5604152679443	28.477575302124	28.1862201690674	28.2990264892578	28.2600193023682	28.0837020874023	27.8959674835205	27.9759082794189	28.4051532745361	28.6664142608643	28.5019550323486	28.4167537689209	28.3740139007568	28.4977359771729	27.7724723815918	27.908447265625	27.904088973999	29.1234912872314	28.9238834381104	28.8841934204102	27.97092628479	28.1390705108643	28.1471500396729	28.413932800293	28.1682529449463	28.4477806091309	27.8747863769531	27.7286472320557	27.8414611816406	28.2584915161133	28.2312812805176	28.1837139129639	28.2878437042236	28.3012962341309	28.225959777832	27.920877456665	27.9478206634521	27.9144477844238	28.2897357940674	28.1614933013916	28.2802085876465
P0A717	Ribose-phosphate pyrophosphokinase	prs	18	68.3	0	323.31	2045	30.1036205291748	30.0334129333496	30.0496006011963	30.2102508544922	30.1540012359619	30.134672164917	30.7075080871582	30.8270683288574	30.7629547119141	29.9147052764893	29.8767337799072	29.9901008605957	29.8561878204346	29.8540782928467	29.7860012054443	30.3145160675049	30.1291542053223	30.1485576629639	30.6976833343506	30.736909866333	30.6224403381348	30.588529586792	30.5942363739014	30.6412563323975	30.8247184753418	30.7696685791016	30.9321327209473	30.4724712371826	30.6963577270508	30.7834739685059	30.0873985290527	30.0929527282715	30.1552085876465	30.2183570861816	29.9776020050049	29.8401870727539	29.803596496582	29.8381290435791	29.7670669555664	30.3877182006836	30.3584632873535	30.4297199249268
P0A720	Thymidylate kinase	tmk	4	22.1	0	5.7815	9	21.124267578125	21.7752304077148	20.28737449646	22.211633682251	21.5402355194092	21.6667003631592	NaN	NaN	NaN	21.8374195098877	22.0993118286133	21.5580539703369	21.8152675628662	21.8740272521973	23.3060512542725	20.9010963439941	NaN	21.0523853302002	23.503246307373	23.5065174102783	22.9704608917236	20.8385353088379	NaN	20.6221199035645	20.8339900970459	NaN	20.378776550293	NaN	NaN	NaN	NaN	21.0086059570313	NaN	21.2175617218018	21.2083034515381	24.1943016052246	20.8291969299316	NaN	21.3794116973877	NaN	NaN	21.2238788604736
P0A722	Acyl-[acyl-carrier-protein]--UDP-N-acetylglucosamine O-acyltransferase	lpxA	9	38.2	0	314.28	487	27.4989166259766	27.6111183166504	27.838098526001	27.4064102172852	27.3712749481201	27.3924751281738	27.6244983673096	27.5536212921143	27.6227531433105	26.878532409668	26.9204807281494	27.146858215332	26.6603050231934	26.8746700286865	26.6113300323486	27.0437469482422	27.0555858612061	26.9712562561035	27.2936878204346	26.8620700836182	26.8206768035889	26.9933452606201	27.113862991333	26.9017314910889	26.9688415527344	27.0181827545166	26.9646606445313	26.8579235076904	26.6137199401855	26.6465015411377	27.2720413208008	27.1257343292236	27.1378993988037	27.3738479614258	27.3213081359863	27.3602638244629	26.9860916137695	26.9195709228516	26.8386993408203	27.1661472320557	27.0635280609131	26.9546012878418
P0A725	UDP-3-O-[3-hydroxymyristoyl] N-acetylglucosamine deacetylase	lpxC	16	48.5	0	115.21	384	27.1993846893311	26.8326759338379	27.0305480957031	27.4372215270996	27.1089878082275	27.1756000518799	27.6039237976074	27.5985374450684	27.5653629302979	26.1068935394287	26.7769336700439	26.1612911224365	26.7294902801514	26.793399810791	26.8554306030273	26.0457057952881	26.1983547210693	26.9819622039795	26.0788135528564	25.720645904541	27.3163089752197	26.1988430023193	26.4735794067383	25.9979381561279	26.7322101593018	26.2806510925293	26.9002361297607	26.5440101623535	26.8131103515625	26.8032894134521	27.1573066711426	27.0728588104248	27.1376056671143	26.8588733673096	27.1594257354736	27.2740879058838	27.6245670318604	27.5676860809326	27.5151786804199	27.0006694793701	27.1401443481445	26.9130783081055
P0A729	Maf-like protein YceF	yceF	9	59.3	0	75.026	339	26.1662616729736	26.1925735473633	26.3056869506836	26.3379516601563	26.1266212463379	26.3180522918701	25.689151763916	25.6892318725586	25.6414928436279	26.686990737915	26.4082584381104	26.4606704711914	26.4160289764404	26.3078060150146	26.2002277374268	26.0522117614746	26.6274223327637	25.8877639770508	26.448356628418	26.2380867004395	26.2750110626221	25.4717502593994	25.426176071167	25.4545040130615	25.1965179443359	25.3193111419678	25.4885501861572	25.4774131774902	25.5194435119629	25.5057601928711	26.2056255340576	26.1665687561035	26.2829151153564	26.191499710083	26.1746292114258	26.3214111328125	25.9618816375732	26.0206432342529	26.1790218353271	25.8361968994141	25.8497886657715	25.8352813720703
P0A731	Methylglyoxal synthase	mgsA	3	22.4	0	27.726	39	21.9435653686523	22.08203125	21.7678565979004	22.5490074157715	22.2002429962158	22.4314270019531	NaN	NaN	22.8477783203125	23.5373001098633	23.5582408905029	23.6191883087158	22.0626964569092	22.6740493774414	22.2460918426514	22.4112911224365	NaN	NaN	23.0163803100586	22.3467597961426	21.9867286682129	21.9159030914307	22.0362071990967	22.4058227539063	22.3288516998291	21.3613719940186	22.1610946655273	NaN	21.56276512146	21.6378116607666	23.3006153106689	23.1194000244141	22.8550987243652	22.9323253631592	22.9084644317627	22.9140777587891	22.0040168762207	22.1132125854492	22.1644134521484	NaN	NaN	NaN
P0A734	Cell division topological specificity factor	minE	8	85.2	0	112.2	450	26.447395324707	26.6079483032227	26.6032867431641	26.6612567901611	26.6689853668213	26.5829067230225	26.023754119873	26.1781101226807	26.1000709533691	26.6776123046875	26.5515384674072	26.2990093231201	26.5359802246094	26.6562194824219	26.487247467041	26.600170135498	26.7640781402588	26.8742008209229	27.0887126922607	27.2166938781738	27.0951671600342	26.5862045288086	26.2206840515137	26.2765026092529	26.3742294311523	26.2075252532959	26.3625068664551	25.662805557251	25.5924339294434	25.3702945709229	26.6478729248047	26.5294723510742	26.5806083679199	26.5572185516357	26.8666744232178	26.8537654876709	26.5031700134277	26.3492012023926	26.6661434173584	26.3581848144531	26.292688369751	26.4739818572998
P0A738	Cyclic pyranopterin monophosphate synthase accessory protein	moaC	9	59.6	0	13.517	216	24.16330909729	24.0673503875732	24.2502460479736	24.259256362915	23.9802398681641	24.1341438293457	24.0680065155029	23.9569511413574	23.7777614593506	24.8645267486572	24.9198436737061	25.1139030456543	25.4045104980469	25.1690559387207	25.2274379730225	25.0891780853271	24.9089851379395	25.2328262329102	25.1501560211182	25.6377124786377	25.338716506958	24.2484378814697	24.3463802337646	24.3125057220459	24.2038154602051	24.3158950805664	24.2050094604492	24.6246643066406	24.742115020752	24.8277912139893	24.3966293334961	24.3605823516846	24.3900165557861	24.375904083252	24.0180969238281	24.0588722229004	24.0885314941406	23.8797950744629	23.8060703277588	24.5848007202148	24.3694629669189	24.5033054351807
P0A742	Large-conductance mechanosensitive channel	mscL	2	19.9	0.0019389	3.2302	43	22.4121952056885	23.5967330932617	23.1450252532959	23.3006153106689	22.6865425109863	23.7208805084229	23.3832416534424	24.1208400726318	23.9387645721436	23.2397537231445	23.4062633514404	23.4543781280518	23.4761772155762	24.005989074707	23.0900840759277	NaN	24.6440544128418	24.5167713165283	23.4066543579102	23.5876064300537	23.1656246185303	23.6880588531494	23.5645351409912	22.6472644805908	23.4876308441162	23.4498519897461	23.6061420440674	23.9395713806152	24.3876514434814	23.9596080780029	23.09202003479	23.5045795440674	22.8948383331299	25.9492893218994	22.992618560791	26.2413272857666	22.7372951507568	22.5789756774902	24.2864437103271	23.1374454498291	24.4525566101074	24.0010986328125
P0A744	Peptide methionine sulfoxide reductase MsrA	msrA	7	53.8	0	37.962	154	23.7501125335693	23.9151554107666	23.8672161102295	23.9187984466553	24.0153770446777	24.1772918701172	24.1053352355957	24.1516666412354	23.8851127624512	24.9897117614746	25.1618099212646	25.1472091674805	25.1511631011963	25.223503112793	25.1385250091553	24.3648624420166	24.5248622894287	23.5016670227051	24.5537376403809	24.6030883789063	24.6957759857178	24.0030746459961	23.92795753479	23.7925319671631	23.896614074707	24.170202255249	24.1303768157959	23.0912628173828	21.7828884124756	22.2253799438477	24.0724296569824	24.1884288787842	24.2356414794922	24.1121139526367	24.1858596801758	24.235860824585	23.2213287353516	23.2912311553955	22.8316135406494	24.4938716888428	24.1875972747803	24.6676330566406
P0A746	Peptide methionine sulfoxide reductase MsrB	msrB	9	89.8	0	167.17	469	25.4740123748779	25.6042766571045	25.6563014984131	26.1186428070068	26.1309852600098	26.0498447418213	25.9483985900879	25.4867401123047	25.4532470703125	25.7044048309326	25.7441177368164	25.4705104827881	26.6368560791016	26.4475364685059	26.3016796112061	25.7350807189941	25.5952548980713	24.5210914611816	25.7149200439453	25.9450092315674	25.8844375610352	24.668119430542	24.8371124267578	24.9491348266602	25.1326141357422	25.1526336669922	25.0312843322754	23.870231628418	23.5442752838135	23.9873714447021	26.1455764770508	26.1089687347412	26.1349849700928	26.1999092102051	26.2980823516846	26.1720352172852	24.5228881835938	24.4561958312988	24.6669826507568	25.7900714874268	25.8398056030273	25.5466022491455
P0A749	UDP-N-acetylglucosamine 1-carboxyvinyltransferase	murA	25	76.6	0	309.51	989	28.2427272796631	28.4118328094482	28.3982772827148	28.1594734191895	28.0770416259766	28.0250129699707	28.2959213256836	28.501766204834	28.322639465332	27.4574813842773	27.3882923126221	27.3713569641113	27.0723476409912	27.0712223052979	27.2151203155518	27.1277027130127	27.0306529998779	26.9553775787354	27.883960723877	28.0051746368408	27.8627796173096	27.8318309783936	27.8112735748291	27.8289909362793	27.8662624359131	27.8016872406006	27.7514915466309	27.6956443786621	27.4634170532227	27.566234588623	27.9048919677734	27.9415092468262	27.9247894287109	27.9809818267822	27.9863624572754	28.0106258392334	29.3730182647705	29.3721256256104	29.4714450836182	27.4339637756348	27.3918190002441	27.4537963867188
P0A756	Glutathione-regulated potassium-efflux system ancillary protein KefG	kefG	3	23.9	0	8.0759	30	20.4855194091797	19.8846778869629	20.974983215332	NaN	21.9529056549072	20.5384845733643	NaN	NaN	NaN	NaN	NaN	NaN	20.2945709228516	20.2120494842529	20.1763343811035	21.1591873168945	NaN	21.3837413787842	NaN	21.2284069061279	20.7867603302002	NaN	NaN	NaN	NaN	NaN	NaN	NaN	NaN	NaN	20.3009510040283	20.2560329437256	21.1956253051758	19.8879680633545	21.3993701934814	21.016788482666	21.3157844543457	20.6745223999023	20.3026256561279	20.7862815856934	NaN	20.8086051940918
P0A759	Glucosamine-6-phosphate deaminase	nagB	11	61.3	0	52.951	241	27.8975830078125	27.8013172149658	27.9755249023438	27.4348373413086	27.4339637756348	27.6311054229736	27.1943206787109	27.1853694915771	27.1314373016357	28.2106227874756	27.916841506958	28.2086238861084	27.8660850524902	28.008171081543	28.3063907623291	28.0297584533691	28.9547691345215	27.5547924041748	28.1339378356934	28.1890983581543	28.0533084869385	27.6437511444092	27.7808170318604	27.5025634765625	27.9739398956299	27.6306896209717	27.5948429107666	27.1057949066162	27.099588394165	26.9694995880127	27.3378162384033	27.5276832580566	27.4321308135986	27.4827766418457	27.6651935577393	27.6029319763184	27.3760871887207	27.1170387268066	27.0387325286865	28.1047954559326	28.08420753479	28.0829410552979
P0A761	Putative N-acetylmannosamine-6-phosphate 2-epimerase	nanE	8	41	0	8.9549	62	24.1894092559814	24.2477149963379	23.9298534393311	23.5968475341797	24.1059741973877	23.8313236236572	22.9470653533936	25.1101245880127	22.9122524261475	23.4189262390137	22.9963130950928	22.5545692443848	23.5618572235107	22.732250213623	23.4787712097168	NaN	NaN	22.898645401001	22.3284130096436	23.231575012207	23.2981014251709	23.5219306945801	NaN	23.5843982696533	23.0999546051025	22.715087890625	23.1593704223633	22.7859630584717	22.8173389434814	22.8543376922607	24.3044509887695	24.4367599487305	24.6359977722168	24.3545417785645	23.9462814331055	24.2859497070313	23.7252559661865	25.3695278167725	24.5202541351318	23.2028293609619	23.3077201843262	23.1715774536133
P0A763	Nucleoside diphosphate kinase	ndk	9	91.6	0	323.31	626	29.1278018951416	29.1701641082764	29.1008415222168	29.1953067779541	29.1294479370117	29.0979080200195	28.6721935272217	28.6721935272217	28.5713443756104	28.1694469451904	28.2013492584229	28.2224159240723	28.1670093536377	28.1751232147217	28.1626930236816	27.999002456665	27.9309482574463	27.8618335723877	28.8224716186523	28.8324966430664	28.9117946624756	27.5080909729004	27.4578723907471	27.5024108886719	27.6440277099609	27.5361595153809	27.6795597076416	26.4629039764404	26.6447143554688	26.8689136505127	29.2234077453613	29.1516799926758	29.3109683990479	29.3045215606689	29.3755474090576	29.3032150268555	28.4630680084229	28.4618587493896	28.5117511749268	28.2076473236084	28.1497192382813	28.2061557769775
P0A776	RNA pyrophosphohydrolase	rppH	7	53.4	0	35.814	72	24.0169086456299	24.2605495452881	24.2237606048584	23.2744083404541	23.2922134399414	NaN	NaN	23.5275497436523	23.3327903747559	23.2817821502686	23.3168621063232	22.8019523620605	23.0054740905762	23.6186294555664	23.3014545440674	22.9618511199951	NaN	NaN	25.1481781005859	24.7061977386475	24.6603603363037	23.4660034179688	NaN	23.4067840576172	NaN	NaN	NaN	23.8833427429199	NaN	22.9973468780518	22.8431644439697	23.2349548339844	23.379545211792	23.3567600250244	23.4999656677246	23.0618572235107	24.2611236572266	24.2167491912842	22.6417198181152	NaN	23.5218105316162	23.7679977416992
P0A780	N utilization substance protein B	nusB	7	55.4	0	23.252	240	26.4965572357178	26.3822841644287	26.4943599700928	25.8810577392578	26.3119697570801	26.1706809997559	25.7943916320801	25.9226589202881	25.5193538665771	25.4008693695068	25.5954532623291	25.7481689453125	25.8598213195801	25.971321105957	25.838939666748	25.5315113067627	25.4647274017334	25.3887023925781	26.4194087982178	26.2375564575195	26.4808673858643	26.1428146362305	25.971715927124	25.6958293914795	25.8267250061035	26.0713863372803	25.9821796417236	25.1480236053467	25.074104309082	24.8145542144775	25.9002132415771	26.2412548065186	26.0511531829834	26.045560836792	26.0792217254639	26.2958087921143	25.9773616790771	26.0938186645508	26.2662982940674	25.7087249755859	25.5250415802002	25.7523860931396
P0A784	Oligoribonuclease	orn	2	11.6	0	14.561	63	21.8414573669434	22.2682514190674	21.4609889984131	21.6925983428955	21.7934837341309	21.0805034637451	21.1068687438965	21.4996490478516	21.565975189209	21.3387584686279	21.2686519622803	21.7245063781738	21.3476524353027	21.5058631896973	21.0371131896973	21.4384746551514	21.7671279907227	NaN	21.7574768066406	21.6028614044189	21.5514049530029	21.1141338348389	21.5872859954834	21.8884792327881	21.5993690490723	21.4425296783447	21.5771312713623	20.8126850128174	NaN	NaN	21.3319416046143	22.105432510376	21.2658500671387	22.0008926391602	21.8686866760254	21.5522956848145	21.6715888977051	20.999137878418	21.1066131591797	21.7478408813477	21.4499530792236	21.7873592376709
P0A786	Aspartate carbamoyltransferase catalytic chain	pyrB	24	78.5	0	323.31	823	28.2523231506348	28.2214488983154	28.1325168609619	27.4062480926514	27.5007400512695	27.2514209747314	27.5821895599365	27.6420993804932	27.5691356658936	27.031810760498	27.0816211700439	27.1684436798096	26.1309852600098	26.0324630737305	26.1392269134521	26.3624229431152	26.6336727142334	26.3718395233154	31.9709339141846	31.9518890380859	32.0917549133301	31.5554962158203	31.5754699707031	31.5470142364502	31.6348667144775	31.6681823730469	31.6598300933838	27.6594886779785	27.5992469787598	27.2837448120117	27.3758373260498	27.3694458007813	27.4159488677979	27.1997604370117	27.1535415649414	27.1778812408447	27.0981826782227	27.0974807739258	27.0780601501465	26.9631175994873	27.1042957305908	26.9324703216553
P0A790	Aspartate 1-decarboxylase;Aspartate 1-decarboxylase beta chain;Aspartate 1-decarboxylase alpha chain	panD	2	21.4	0.00097847	3.4404	21	23.630786895752	23.2916526794434	23.6673069000244	23.4193115234375	23.7184791564941	23.4120922088623	23.2790927886963	22.8902072906494	23.0791854858398	24.0289268493652	23.883716583252	23.4247035980225	25.3841648101807	24.2624855041504	24.839900970459	24.019624710083	24.1580772399902	23.6346683502197	23.5533275604248	23.5912647247314	23.5740394592285	22.9679489135742	NaN	21.6805458068848	23.036039352417	22.913402557373	23.1158485412598	22.3140144348145	21.8464393615723	22.4537239074707	23.7204627990723	23.9993801116943	24.1213932037354	23.8999366760254	23.9701805114746	23.9046287536621	22.4397945404053	22.6549301147461	22.8514614105225	23.4227809906006	23.2319564819336	23.2226123809814
P0A794	Pyridoxine 5-phosphate synthase	pdxJ	9	55.6	0	178.66	393	25.8771533966064	25.8190212249756	26.1533679962158	25.8215770721436	25.733865737915	25.839900970459	25.8679466247559	25.9098091125488	26.1041564941406	25.9681606292725	25.9162712097168	25.897029876709	25.9326267242432	26.008020401001	25.9395713806152	26.3841152191162	26.0288429260254	26.0170364379883	25.9101982116699	25.6985607147217	25.7970924377441	25.6176490783691	25.7876834869385	25.9585018157959	26.0147819519043	26.1942844390869	25.9745845794678	24.903112411499	24.7815685272217	24.8248329162598	25.8558826446533	25.9000282287598	25.8842754364014	25.9305992126465	26.049388885498	25.695484161377	24.8872528076172	24.9970111846924	24.8972606658936	25.8358840942383	25.9338436126709	26.1069736480713
P0A796	ATP-dependent 6-phosphofructokinase isozyme 1	pfkA	24	86.9	0	323.31	1479	29.1383876800537	29.1923713684082	29.0308113098145	29.1977462768555	29.3140201568604	29.3435459136963	29.2216567993164	29.3293285369873	29.1464939117432	29.5403594970703	29.4511451721191	29.6009502410889	29.2907257080078	29.265193939209	29.3394947052002	28.5676498413086	28.7844104766846	28.7473049163818	30.8723964691162	30.8671760559082	30.9142761230469	30.2952651977539	30.2651710510254	30.2804069519043	30.3263530731201	30.4432220458984	30.4314136505127	29.2140769958496	29.2355995178223	29.0707607269287	29.2558174133301	29.1301364898682	29.2486190795898	29.3118343353271	29.2656860351563	29.2973651885986	29.2846488952637	29.0576019287109	29.1934280395508	29.3997859954834	29.4288425445557	29.3911228179932
P0A799	Phosphoglycerate kinase	pgk	35	91.7	0	323.31	2953	32.0163116455078	32.0546226501465	32.1136207580566	31.9579887390137	32.0641326904297	31.9667797088623	31.8251361846924	31.9448566436768	31.9574699401855	32.5714530944824	32.5123443603516	32.4338531494141	32.3881530761719	32.3961143493652	32.3141670227051	31.9606494903564	32.0029640197754	32.0292701721191	32.9016571044922	32.7974166870117	32.969612121582	32.2305488586426	32.2408752441406	32.1962471008301	32.277416229248	32.1560821533203	32.2012519836426	31.5030841827393	31.5176105499268	31.5547637939453	32.0816650390625	32.0184669494629	32.0352821350098	32.0157470703125	31.9389820098877	31.9762020111084	31.4165420532227	31.3799438476563	31.4111976623535	32.1937217712402	32.1983261108398	32.1728057861328
P0A7A2	Probable phosphoglycerate mutase GpmB	gpmB	13	57.2	0	171.88	404	25.6187686920166	25.5098724365234	25.6285362243652	25.7827186584473	25.6750297546387	25.8001804351807	25.8169956207275	25.6934928894043	25.5546741485596	24.7303447723389	24.8325328826904	24.6525592803955	24.9755687713623	24.9247455596924	24.8560485839844	25.087438583374	24.9379558563232	25.2737674713135	25.0925693511963	25.0775318145752	25.0052165985107	24.6234378814697	24.7653694152832	25.1323795318604	24.9466819763184	24.980676651001	24.8579959869385	23.9973125457764	24.4864635467529	24.7799663543701	25.6444664001465	25.5936889648438	25.6776123046875	25.8733329772949	25.6599788665771	25.7283229827881	24.9812431335449	24.8540992736816	25.0570545196533	25.3874225616455	25.0703010559082	25.7119579315186
P0A7A5	Protein-L-isoaspartate O-methyltransferase	pcm	9	48.6	0	55.873	168	24.4089870452881	24.3055648803711	23.92333984375	24.7627868652344	24.4434795379639	24.6780967712402	23.6129055023193	23.8874397277832	23.3698616027832	24.0993270874023	23.5987796783447	23.7770595550537	24.0104351043701	23.6907253265381	23.9329204559326	22.5021533966064	22.1633701324463	22.2841854095459	23.9211616516113	23.4193115234375	23.5252799987793	22.8935070037842	21.9303417205811	23.6113300323486	23.4930171966553	23.3333358764648	23.3194828033447	21.318380355835	22.1566886901855	22.5352363586426	24.4976539611816	24.581127166748	24.3457050323486	25.0348148345947	24.780366897583	24.8975372314453	25.892219543457	26.4326572418213	26.0734310150146	23.1957588195801	23.5976428985596	23.7443752288818
P0A7A7	Glycerol-3-phosphate acyltransferase	plsB	40	67	0	323.31	1223	27.7091197967529	27.5946998596191	27.7711505889893	28.3811702728271	28.4206142425537	28.3990116119385	28.0762271881104	27.9872856140137	28.0005626678467	27.5618000030518	27.7667980194092	27.7339553833008	27.3231983184814	27.4273433685303	27.3950119018555	27.9866333007813	28.0939598083496	28.3138027191162	28.2323780059814	28.3179492950439	28.3869361877441	28.5704021453857	28.5382328033447	28.499942779541	28.1545562744141	28.0894718170166	28.2869205474854	28.6784191131592	28.7957859039307	28.5920276641846	27.8381576538086	27.8525772094727	27.9117660522461	27.9058685302734	27.9880428314209	27.8616561889648	28.5239887237549	28.2134056091309	28.2483024597168	27.6968383789063	27.6163177490234	27.758752822876
P0A7A9	Inorganic pyrophosphatase	ppa	12	63.1	0	72.202	509	27.6952457427979	27.581974029541	27.6877918243408	28.0435905456543	28.1704025268555	28.0118007659912	27.75417137146	27.6391353607178	27.7051696777344	27.9322452545166	28.1229248046875	28.006031036377	28.6434078216553	28.6273536682129	28.5421142578125	28.0641460418701	27.957649230957	28.0582733154297	28.5319271087646	28.5203952789307	28.6261348724365	28.0773983001709	27.9967422485352	27.9422359466553	28.0787220001221	28.2374935150146	28.1352100372314	26.780065536499	26.6757297515869	26.5547485351563	28.2929420471191	28.2412261962891	28.3254737854004	28.2786140441895	28.4167537689209	28.2626647949219	26.3821029663086	26.4486560821533	26.5765781402588	28.2160911560059	28.2297229766846	28.3471832275391
P0A7B1	Polyphosphate kinase	ppk	39	58.6	0	323.31	1075	27.5975437164307	27.5190830230713	27.6605091094971	27.6731033325195	27.6086540222168	27.6539669036865	28.056568145752	27.7947635650635	27.8377380371094	27.4449005126953	27.3767490386963	27.4515972137451	27.5322246551514	27.5585193634033	27.5470886230469	27.2379951477051	27.13330078125	27.3631916046143	27.7881183624268	27.7465038299561	27.8352088928223	27.7846279144287	27.7676181793213	27.8702659606934	27.7984142303467	27.8206768035889	27.842960357666	28.0272827148438	28.1029949188232	28.1224803924561	27.7522583007813	27.7628765106201	27.703125	27.7264385223389	27.6562194824219	27.7091846466064	27.2562885284424	27.3470573425293	27.3333873748779	27.6715507507324	27.7322750091553	27.7185573577881
P0A7B3	NAD kinase	nadK	8	51.4	0	75.566	71	23.583137512207	23.7394390106201	23.7391300201416	24.0059032440186	NaN	24.2740516662598	23.2173709869385	NaN	22.7463035583496	22.9199981689453	23.4217529296875	23.4241905212402	23.4247035980225	23.7131385803223	23.7667846679688	NaN	22.7573738098145	NaN	24.0238609313965	24.2763977050781	24.4551296234131	23.4633865356445	23.3531284332275	22.5820121765137	23.4678707122803	23.3717231750488	23.2367649078369	23.6170597076416	23.6004810333252	23.5194129943848	22.6078586578369	22.7465896606445	22.7201919555664	23.3182411193848	23.0842704772949	23.3906059265137	22.1956539154053	23.7582702636719	23.4523677825928	NaN	23.1589698791504	23.4375858306885
P0A7B5	Glutamate 5-kinase	proB	23	77.1	0	323.31	698	27.3045215606689	27.3124198913574	27.3569107055664	27.4216575622559	27.3174304962158	27.6296482086182	27.3779907226563	27.2805614471436	27.2996387481689	27.2140083312988	27.285774230957	27.19215965271	27.4773044586182	27.1607723236084	27.2676734924316	26.767240524292	26.984354019165	26.8760757446289	27.6929206848145	27.4707279205322	27.7300720214844	27.1502532958984	27.1202068328857	27.3527927398682	27.412561416626	27.3737659454346	27.1708335876465	26.935733795166	26.6407222747803	26.8548374176025	27.310079574585	27.2192802429199	27.3066082000732	27.4316539764404	27.3501796722412	27.2576389312744	26.7922840118408	26.7137145996094	26.8930759429932	27.1909351348877	26.9377536773682	27.076940536499
P0A7B8	ATP-dependent protease subunit HslV	hslV	3	23.9	0	39.356	149	25.6715793609619	25.8051357269287	26.3529605865479	26.0129928588867	26.0325469970703	25.9149265289307	26.6293697357178	26.4390621185303	26.2069854736328	26.6441650390625	26.4238700866699	26.9633388519287	27.0977821350098	27.2247180938721	27.1614456176758	26.8574485778809	26.3467864990234	26.6982955932617	26.5007858276367	26.4168663024902	26.4347743988037	26.0461444854736	26.1428928375244	26.2643127441406	25.9285449981689	26.8359317779541	26.765344619751	24.9676761627197	25.0606861114502	25.2012367248535	26.4499626159668	26.19753074646	26.1184463500977	26.3782043457031	26.6816387176514	26.3673305511475	25.517972946167	25.7351322174072	25.8900165557861	26.0267333984375	25.7733917236328	25.8616676330566
P0A7C2	LexA repressor	lexA	14	78.2	0	64.304	354	25.1559944152832	25.2909488677979	25.2254543304443	25.366096496582	25.1486434936523	25.234582901001	25.6100921630859	25.3860740661621	25.4011287689209	25.1193752288818	25.1005306243896	25.3123321533203	24.78346824646	24.8285179138184	24.8115196228027	24.6102046966553	25.1487998962402	25.0408458709717	25.5790557861328	25.6719837188721	25.5714950561523	25.3306369781494	25.296070098877	25.4325942993164	25.2802619934082	25.3411636352539	25.3139247894287	24.9161586761475	24.863109588623	25.0068435668945	25.143087387085	25.0800151824951	25.0793628692627	25.2469177246094	25.132417678833	25.0886535644531	25.2091808319092	25.1657257080078	24.9401531219482	25.415771484375	25.2328262329102	25.1740188598633
P0A7C6	Peptidase E	pepE	6	39.7	0	53.239	41	22.7300548553467	21.8536148071289	22.2377433776855	22.0618076324463	22.114673614502	21.8612842559814	21.1333274841309	NaN	NaN	22.8142108917236	22.4648323059082	21.9934139251709	22.5657196044922	23.006519317627	22.4597396850586	22.7400360107422	22.2353782653809	22.7279586791992	25.4894695281982	24.6632957458496	24.9109535217285	24.1266803741455	24.2409629821777	24.3158264160156	24.703031539917	24.4456901550293	24.4164791107178	NaN	NaN	NaN	22.4491214752197	22.6580066680908	22.2340927124023	21.9852714538574	21.9967613220215	22.3226490020752	20.3528327941895	NaN	NaN	22.3290157318115	22.5023956298828	NaN
P0A7D1	Peptidyl-tRNA hydrolase	pth	14	82.5	0	72.652	336	25.7228088378906	25.723539352417	25.8115692138672	25.7378406524658	25.5729694366455	25.4159641265869	25.1535625457764	25.418025970459	25.0555248260498	25.6613388061523	25.3813285827637	25.4119625091553	26.049388885498	25.6792240142822	25.8492393493652	26.9158153533936	26.6445770263672	26.8598213195801	26.3415203094482	26.3626232147217	26.4158687591553	25.3964328765869	25.4643211364746	25.5777606964111	25.2003765106201	25.442024230957	25.2092933654785	24.7048797607422	24.1660690307617	23.9941215515137	25.8742008209229	25.6729545593262	25.6812896728516	25.7571754455566	25.9337978363037	25.7691078186035	26.1006107330322	25.6297588348389	25.3185863494873	25.5540313720703	25.6497116088867	25.1700115203857
P0A7D4	Adenylosuccinate synthetase	purA	35	87.7	0	323.31	3116	31.4996204376221	31.5138053894043	31.472131729126	31.2015724182129	31.1941337585449	31.3457260131836	31.1711082458496	31.165548324585	31.186243057251	31.9278297424316	31.9205722808838	31.9578495025635	31.7323474884033	31.682107925415	31.7039661407471	31.3944282531738	31.3460960388184	31.2956485748291	32.1944274902344	32.1990852355957	32.2230834960938	31.1450366973877	31.1523094177246	31.2188777923584	31.187894821167	31.1838207244873	31.1878356933594	30.7684078216553	30.8016242980957	30.7924995422363	31.102933883667	31.0640048980713	31.0693283081055	31.1998767852783	31.0706081390381	31.1975345611572	30.9603042602539	30.851921081543	30.8802280426025	31.2951011657715	31.2332363128662	31.300838470459
P0A7D7	Phosphoribosylaminoimidazole-succinocarboxamide synthase	purC	17	76.4	0	323.31	1730	30.6877918243408	30.6120166778564	30.6680545806885	30.5695514678955	30.5234642028809	30.7036361694336	30.4350967407227	30.3860740661621	30.3756523132324	30.4373798370361	30.4283218383789	30.4435195922852	30.3348999023438	30.4058837890625	30.2394523620605	30.1633892059326	30.2522563934326	30.0847396850586	31.1699142456055	31.1124725341797	31.0609169006348	30.8020095825195	30.8445320129395	30.8093128204346	30.8978576660156	30.7424621582031	30.7495918273926	29.6368732452393	29.6806163787842	29.7794094085693	30.3507919311523	30.3479442596436	30.4940967559814	30.4164924621582	30.5286903381348	30.558464050293	29.9455890655518	29.9604415893555	29.9715843200684	30.2730865478516	30.3577289581299	30.4229202270508
P0A7E1	Dihydroorotate dehydrogenase (quinone)	pyrD	25	77.1	0	323.31	714	26.1808624267578	26.3321571350098	26.3888664245605	26.5627174377441	26.6281185150146	26.52587890625	26.3869953155518	26.5748195648193	26.3643112182617	26.2802085876465	26.394962310791	26.5187683105469	26.5612754821777	26.5342311859131	26.7293605804443	27.5385284423828	27.6690521240234	27.3637771606445	27.9037437438965	27.9099349975586	28.0959720611572	28.58154296875	28.3770809173584	28.508544921875	28.293249130249	28.2215404510498	28.384428024292	26.7160720825195	26.8409824371338	26.6147041320801	26.496753692627	26.5657844543457	26.7248134613037	26.4605617523193	26.5115928649902	26.4346466064453	26.2523956298828	26.3554992675781	26.3370666503906	26.3637771606445	26.70530128479	26.4930171966553
P0A7E3	Orotate phosphoribosyltransferase	pyrE	9	56.8	0	82.175	270	24.4395542144775	24.4482765197754	24.4862194061279	25.0329246520996	24.8883686065674	25.1258926391602	24.6255569458008	24.6649780273438	24.8098526000977	24.5470428466797	24.5041542053223	24.9106788635254	24.7660274505615	25.3817234039307	24.8388919830322	23.082160949707	23.8674049377441	NaN	25.9406242370605	26.0441226959229	25.9658946990967	24.638484954834	24.9063739776611	24.4707279205322	24.9883251190186	25.1290016174316	24.9781475067139	23.6645965576172	23.266565322876	23.4305858612061	24.9344062805176	24.8492393493652	25.1200485229492	24.849573135376	24.8909683227539	24.9154281616211	24.3807334899902	24.1408653259277	24.51442527771	24.7349510192871	24.5356407165527	24.7730884552002
P0A7E5	CTP synthase	pyrG	39	81.3	0	323.31	1838	29.8384132385254	29.8139362335205	29.8157844543457	29.8351345062256	29.891092300415	29.8738918304443	29.7496070861816	29.7814903259277	29.8643741607666	29.6247940063477	29.6412220001221	29.5850410461426	29.2377662658691	29.2292881011963	29.282506942749	29.1777629852295	29.1396083831787	29.1645164489746	30.4524822235107	30.3201236724854	30.2614765167236	29.7287921905518	29.7243270874023	29.705680847168	29.7766189575195	29.767650604248	29.7247009277344	29.3642349243164	29.468864440918	29.4070796966553	29.7403392791748	29.7876663208008	29.6634311676025	29.5607967376709	29.6796112060547	29.6461925506592	29.3705062866211	29.4269237518311	29.4118747711182	29.5838394165039	29.5231647491455	29.6660232543945
P0A7E9	Uridylate kinase	pyrH	13	69.3	0	323.31	870	26.993236541748	27.0424957275391	27.1175346374512	27.5805377960205	27.5357875823975	27.7538528442383	27.7309150695801	27.602294921875	27.847806930542	26.8121318817139	26.6261711120605	26.6376838684082	26.8147010803223	26.7947635650635	26.9432430267334	27.0213642120361	27.1121730804443	26.931568145752	26.5134620666504	27.425745010376	26.7721576690674	27.5483379364014	27.6969699859619	27.6416168212891	27.5366039276123	27.725399017334	27.5657253265381	26.9001197814941	27.0808067321777	27.2123394012451	27.4109439849854	27.3121585845947	27.3506851196289	27.6071014404297	27.43825340271	27.4968605041504	26.775426864624	26.7856884002686	26.4086151123047	27.4816989898682	27.6710109710693	27.6977005004883
P0A7F3	Aspartate carbamoyltransferase regulatory chain	pyrI	17	86.9	0	228.43	388	26.422924041748	26.4712390899658	26.5373287200928	25.5889225006104	24.1973056793213	25.597074508667	26.1544895172119	25.6054077148438	25.9044914245605	25.7168846130371	25.6241073608398	25.4596710205078	24.65354347229	24.6135234832764	24.6523399353027	24.6522846221924	24.0533294677734	24.880729675293	30.9994735717773	31.0034999847412	30.9543533325195	29.4114894866943	29.789270401001	29.8249912261963	30.3220596313477	30.1703319549561	29.7953987121582	21.694766998291	21.4282875061035	24.8962898254395	25.4619522094727	25.4009342193604	25.5498371124268	24.2573146820068	26.5056400299072	25.8478775024414	25.1481018066406	25.16188621521	24.8919410705566	24.7932262420654	24.8277912139893	25.061882019043
P0A7F6	S-adenosylmethionine decarboxylase proenzyme;S-adenosylmethionine decarboxylase beta chain;S-adenosylmethionine decarboxylase alpha chain	speD	15	84.8	0	323.31	348	26.3695621490479	26.3865013122559	26.1300239562988	26.1349258422852	26.5801773071289	26.1018733978271	25.6218738555908	25.5723628997803	25.6464729309082	26.2430362701416	26.0399055480957	26.0582313537598	25.8745288848877	25.9076118469238	25.6173400878906	25.8193378448486	25.5255794525146	25.6765899658203	26.5409240722656	26.4961910247803	26.7255935668945	26.1014728546143	26.1686916351318	26.2694759368896	26.0145053863525	26.0739402770996	26.2500839233398	25.6555099487305	25.705696105957	25.4293403625488	26.3194828033447	26.3570442199707	26.3893432617188	26.3163089752197	26.3232154846191	26.3929328918457	25.6726856231689	25.7894248962402	26.058521270752	25.9849185943604	25.8681354522705	25.8399257659912
P0A7F9	S-adenosylmethionine:tRNA ribosyltransferase-isomerase	queA	9	41.3	0	14.953	52	24.5620899200439	23.8696670532227	23.7557258605957	24.2352771759033	24.4696712493896	24.3732509613037	24.3059120178223	24.433198928833	24.2284660339355	24.1236839294434	22.4579620361328	23.6578540802002	23.4612636566162	23.9668407440186	23.6600341796875	NaN	24.3145122528076	24.3962364196777	25.8009471893311	23.7297229766846	23.8461322784424	24.3857440948486	24.4575119018555	NaN	23.8592758178711	24.1006107330322	24.6428985595703	23.2458877563477	22.6662673950195	23.593318939209	24.0647201538086	23.8984603881836	23.9427070617676	23.1908569335938	23.7335548400879	23.5495719909668	23.3252601623535	23.450984954834	23.076789855957	24.840669631958	24.4400596618652	25.017162322998
P0A7G2	Ribosome-binding factor A	rbfA	7	63.2	0	162.92	451	26.0041675567627	25.9604682922363	25.8978366851807	25.9109992980957	25.9336185455322	25.9237251281738	26.3444862365723	26.4448699951172	26.2543792724609	26.2791271209717	26.4815464019775	26.5062141418457	26.827356338501	26.8618335723877	26.6896591186523	26.6383762359619	26.4019260406494	26.5080146789551	26.6976337432861	26.6069602966309	26.5713653564453	26.308032989502	26.1994609832764	26.2840099334717	26.393424987793	26.2694225311279	26.3540534973145	25.8190460205078	25.9208889007568	25.8308887481689	25.8997058868408	25.934720993042	25.9802837371826	25.8520526885986	25.8265800476074	25.8958740234375	25.5741539001465	25.2798004150391	25.683032989502	26.6998844146729	26.7700157165527	26.7205142974854
P0A7G6	Protein RecA	recA	21	66.3	0	323.31	1555	30.0847396850586	30.0191631317139	29.92578125	29.8522930145264	30.008918762207	29.8595237731934	29.7659931182861	29.8852844238281	29.7964210510254	29.6174392700195	29.5876007080078	29.7533588409424	29.653247833252	29.6855716705322	29.6808853149414	29.6722087860107	29.6089000701904	29.5166053771973	29.6841831207275	29.6300830841064	29.6682758331299	29.548210144043	29.7021503448486	29.5219879150391	29.5692253112793	29.5686092376709	29.6117343902588	29.4422740936279	29.5102806091309	29.5601787567139	29.8809871673584	29.8782405853271	29.9949645996094	29.7812557220459	29.8568115234375	29.8202362060547	29.8138751983643	29.8615226745605	29.7977657318115	29.7628440856934	29.7457504272461	29.7770118713379
P0A7H0	DNA replication and repair protein RecF	recF	9	30.8	0	29.726	24	20.6458797454834	21.3832149505615	20.5904884338379	21.333963394165	21.3888473510742	21.8846473693848	22.6905326843262	NaN	20.8120574951172	21.1748714447021	20.3191509246826	20.5123901367188	NaN	21.5101203918457	20.9740734100342	20.1474342346191	18.9883460998535	21.4642353057861	22.9568634033203	23.3227863311768	23.356086730957	21.5944576263428	22.161434173584	22.6922798156738	20.6289863586426	20.6190776824951	21.5305061340332	20.8868808746338	22.318489074707	22.3065242767334	20.8680095672607	20.9807109832764	21.5912189483643	22.0851154327393	21.2388801574707	22.2658214569092	25.8867645263672	25.6388168334961	25.0549030303955	NaN	21.7088508605957	NaN
P0A7H6	Recombination protein RecR	recR	7	63.2	0	221.9	161	23.6555633544922	23.6357765197754	23.8592758178711	23.8900394439697	23.7784633636475	24.1734085083008	23.8618335723877	23.3327903747559	23.9029750823975	24.0195407867432	23.928409576416	23.8627796173096	23.0783214569092	23.675407409668	23.6778812408447	23.1395397186279	NaN	NaN	24.8022785186768	24.8925437927246	25.1428928375244	23.7880554199219	23.8128414154053	23.9941215515137	23.7537879943848	23.687952041626	22.6103839874268	22.968318939209	22.8565616607666	22.7993659973145	24.2931957244873	24.3223056793213	24.2294940948486	24.4427833557129	24.6858139038086	24.5892658233643	24.1937770843506	24.3071632385254	23.9405574798584	23.7086200714111	23.6171722412109	23.8475666046143
P0A7I0	Peptide chain release factor 1	prfA	12	43.9	0	155.69	235	25.5238170623779	25.5349578857422	25.4911823272705	25.6448802947998	25.5995178222656	25.5906944274902	25.3122634887695	25.1429309844971	24.9292221069336	25.1741714477539	25.3361988067627	25.3002662658691	25.2198905944824	25.4309043884277	25.3185176849365	24.3194141387939	22.869083404541	23.1598014831543	25.6312866210938	25.6411628723145	25.884391784668	24.8334484100342	25.0788745880127	24.8470897674561	25.2394714355469	24.6737365722656	24.8709354400635	24.2297878265381	23.7488842010498	23.8982753753662	25.3202743530273	25.3429946899414	25.0415554046631	25.4599838256836	25.7133483886719	25.4652557373047	24.5369434356689	24.6813716888428	24.5532684326172	24.9043521881104	24.8905048370361	25.1886177062988
P0A7I4	Peptide chain release factor 3	prfC	32	68.1	0	323.31	1115	28.6565589904785	28.6009845733643	28.586742401123	28.4022674560547	28.4785404205322	28.5749206542969	28.3548526763916	28.293249130249	28.2781257629395	28.2961406707764	28.3237133026123	28.3076076507568	28.4509696960449	28.4868869781494	28.3233280181885	27.994047164917	28.0631675720215	27.9147911071777	28.5975074768066	28.610767364502	28.5676860809326	28.1470527648926	28.0714778900146	27.9967422485352	27.9937763214111	28.0429649353027	28.1629810333252	28.0269660949707	28.2500667572021	28.1745052337646	28.4765338897705	28.4478588104248	28.5528869628906	28.486349105835	28.4610385894775	28.5689544677734	28.1769313812256	28.4680480957031	28.2912750244141	28.5599403381348	28.6535224914551	28.2919769287109
P0A7I7	GTP cyclohydrolase-2	ribA	10	59.7	0	180.85	263	24.0295162200928	24.4375858306885	24.2388515472412	24.4569492340088	24.4925899505615	24.5845146179199	24.5789413452148	24.1382904052734	24.5083332061768	24.0164833068848	24.2141571044922	24.4266242980957	24.2839736938477	24.5049438476563	24.1941528320313	23.7799663543701	24.0532474517822	23.5926342010498	24.8594169616699	24.9016857147217	25.1270351409912	24.6374359130859	24.6638927459717	24.755521774292	24.6953525543213	24.8806838989258	24.7290477752686	22.9340724945068	20.5998687744141	22.5467739105225	24.6117248535156	24.4912433624268	24.3748435974121	24.5593509674072	24.4764251708984	24.7938213348389	23.721715927124	23.781867980957	23.3152046203613	24.2687797546387	24.3468532562256	24.4803142547607
P0A7J0	3,4-dihydroxy-2-butanone 4-phosphate synthase	ribB	9	46.5	0	51.022	201	24.7731895446777	24.6656818389893	24.9520263671875	25.0444355010986	24.8123035430908	24.7898979187012	24.7298259735107	24.6247215270996	24.8232307434082	25.2107429504395	25.2499217987061	25.4366340637207	24.9819831848145	25.3773288726807	25.1000900268555	24.4507331848145	24.2886981964111	24.5209732055664	23.6091899871826	23.602294921875	23.6786327362061	22.0356025695801	22.847204208374	22.0187606811523	22.6490859985352	22.6904907226563	22.9267272949219	25.7182426452637	25.6400318145752	25.3982944488525	24.6930141448975	24.7522583007813	24.9465484619141	24.5330867767334	24.5432720184326	24.5974159240723	24.4512367248535	24.3295764923096	24.3190002441406	24.5768661499023	25.0021724700928	24.6098098754883
P0A7J3	50S ribosomal protein L10	rplJ	12	66.7	0	154.25	697	30.0061111450195	29.9364910125732	29.9512977600098	29.9945583343506	29.8703842163086	29.8938140869141	29.5483932495117	29.5659255981445	29.4288806915283	29.8781681060791	29.7042293548584	29.7511730194092	29.8316059112549	29.7825832366943	29.9302997589111	29.3319358825684	29.2332248687744	29.3470573425293	30.6807670593262	30.554443359375	30.7285823822021	30.0255146026611	29.8645648956299	29.8467597961426	29.9124221801758	30.0069141387939	30.0106525421143	28.8302917480469	28.8642253875732	28.8944072723389	29.7958316802979	29.702033996582	29.8401565551758	29.6824436187744	29.5723552703857	29.610538482666	29.0890159606934	29.331636428833	29.2676296234131	29.5381774902344	29.5721759796143	29.5997982025146
P0A7J7	50S ribosomal protein L11	rplK	6	43.7	0	131.34	675	31.6166248321533	31.4150829315186	31.4362888336182	30.7495918273926	30.8131408691406	30.9563617706299	31.0868301391602	30.9748687744141	30.9994735717773	30.2633819580078	30.494478225708	30.525053024292	30.7773723602295	30.5415782928467	30.6243591308594	30.2334079742432	30.0680465698242	29.9909133911133	31.4854373931885	31.4509105682373	31.5506420135498	31.0475215911865	31.1324062347412	31.0068473815918	31.0799179077148	31.2043151855469	31.0578861236572	30.2287139892578	30.2019805908203	30.170093536377	30.9102077484131	30.8386840820313	30.8920059204102	31.0167751312256	31.0131187438965	30.8651123046875	30.3603477478027	30.2958126068115	30.264835357666	30.2041988372803	30.1884841918945	30.2901096343994
P0A7K2	50S ribosomal protein L7/L12	rplL	9	57	0	123.95	591	29.1559085845947	29.1411685943604	29.0931797027588	29.3163738250732	29.3519287109375	29.31005859375	29.3131332397461	29.3786926269531	29.3009700775146	28.7794399261475	28.7165641784668	28.8904685974121	29.1772632598877	29.4153442382813	29.1277770996094	29.190393447876	29.1765975952148	29.3555660247803	29.403039932251	29.451774597168	29.4286022186279	29.3573932647705	29.3980121612549	29.4113082885742	29.5631999969482	29.6567478179932	29.7092685699463	28.5977210998535	27.9936695098877	28.1616363525391	29.2468318939209	29.3452396392822	29.3650913238525	28.8160133361816	28.9166412353516	28.9739398956299	27.4879970550537	27.30712890625	27.4298992156982	29.4414024353027	29.3087577819824	29.4315738677979
P0A7K6	50S ribosomal protein L19	rplS	13	69.6	0	180.16	1088	30.4729557037354	30.4867324829102	30.4306163787842	30.7584342956543	30.6876239776611	30.6860389709473	31.0707359313965	30.8915710449219	31.0001449584961	30.1374835968018	29.9901008605957	30.2279109954834	30.6760654449463	30.7129287719727	30.5549926757813	30.9905071258545	31.0060443878174	30.7281761169434	31.0636177062988	31.162670135498	31.0531673431396	31.5409317016602	31.6552715301514	31.6091117858887	31.4311656951904	31.5738468170166	31.508337020874	30.2862586975098	30.365779876709	30.3299922943115	30.1991748809814	30.245698928833	30.3024730682373	30.2238903045654	30.0855007171631	30.1133422851563	29.8051357269287	29.6582641601563	29.9349460601807	30.9233741760254	30.9836616516113	30.9612007141113
P0A7L0	50S ribosomal protein L1	rplA	22	75.6	0	323.31	2240	30.9950313568115	30.9052658081055	31.0358390808105	31.456356048584	31.4971942901611	31.3789615631104	32.0829963684082	32.0018577575684	32.0179710388184	30.7463912963867	30.6998348236084	30.6121044158936	30.86008644104	30.9093494415283	30.9647159576416	31.2830600738525	31.3851985931396	31.2918128967285	31.2635498046875	31.4071502685547	31.3005123138428	32.015380859375	32.0186653137207	32.0229377746582	32.0831565856934	32.0562705993652	32.0154457092285	30.3489990234375	30.3726444244385	30.2897796630859	31.1202182769775	31.0143165588379	31.0679836273193	30.9570541381836	30.8178749084473	30.8768653869629	30.3352203369141	30.3166751861572	30.2815132141113	31.4633407592773	31.4850540161133	31.6189441680908
P0A7L3	50S ribosomal protein L20	rplT	9	41.5	0	26.727	377	28.457088470459	28.2732429504395	28.3951740264893	28.5002841949463	28.4836235046387	28.5973300933838	28.0400924682617	27.8993129730225	27.9738845825195	28.8738784790039	28.7771835327148	28.9876651763916	28.4889945983887	28.3541374206543	28.3946018218994	28.3646945953369	28.535120010376	28.5584449768066	29.4154853820801	29.4796581268311	29.5495510101318	28.7624015808105	28.6950798034668	28.9135646820068	28.6663455963135	28.8488807678223	28.4954128265381	28.7114849090576	28.7063884735107	28.755350112915	28.5745582580566	28.5650730133057	28.4614276885986	28.1920185089111	27.984245300293	28.1710720062256	28.768123626709	28.6835479736328	28.6019763946533	28.4335651397705	28.5350456237793	28.556510925293
P0A7L8	50S ribosomal protein L27	rpmA	6	48.2	0	103.13	524	29.1972312927246	29.1358699798584	29.0637340545654	29.4078483581543	29.5297508239746	29.5678310394287	29.1345729827881	29.1225528717041	29.0371360778809	28.8449668884277	28.802303314209	28.8840484619141	28.9306106567383	28.9364070892334	28.8918609619141	29.0506401062012	29.0067272186279	29.0054149627686	29.1386070251465	29.0182361602783	29.288745880127	29.6452808380127	29.8016719818115	29.8544807434082	29.8191089630127	29.7591171264648	29.9079895019531	29.6898918151855	29.6864566802979	29.7235622406006	28.9746513366699	29.0202503204346	28.8707656860352	28.6676654815674	28.5986804962158	28.3817901611328	28.7638263702393	28.5056324005127	28.6043472290039	29.2286911010742	29.2014675140381	29.2065048217773
P0A7M2	50S ribosomal protein L28	rpmB	10	70.5	0	24.21	559	30.3161373138428	30.0302581787109	30.1764087677002	30.9674682617188	30.9112796783447	30.9588527679443	30.1028709411621	30.2697486877441	30.1123485565186	29.4304981231689	29.4611549377441	29.1404857635498	30.0139827728271	30.1739082336426	30.1659069061279	29.3980731964111	29.2898464202881	29.4084568023682	30.1911945343018	30.1024951934814	30.192253112793	30.8738632202148	30.9971866607666	30.8545246124268	30.9632015228271	30.9977931976318	30.9437732696533	30.6667861938477	30.5488529205322	30.5689182281494	30.1433353424072	30.2356910705566	30.190486907959	29.6691379547119	29.5525760650635	29.721363067627	29.7058944702148	29.7309951782227	29.7322254180908	29.7378120422363	29.7116165161133	29.8213768005371
P0A7M6	50S ribosomal protein L29	rpmC	3	49.2	0	277.17	305	24.7548599243164	25.0693588256836	24.8279857635498	25.9277305603027	26.5036392211914	26.593204498291	26.517162322998	26.5741119384766	26.5678749084473	25.521692276001	25.446605682373	25.764331817627	26.2021541595459	26.1869564056396	25.936990737915	26.6616649627686	26.6905918121338	26.5176124572754	27.5611438751221	27.1570167541504	27.1744575500488	26.6409969329834	26.7931518554688	26.9815254211426	26.5671920776367	26.4916572570801	26.4583110809326	23.7528705596924	NaN	22.8798522949219	25.1846885681152	24.450984954834	24.4643840789795	24.674976348877	25.1301803588867	24.4413280487061	25.0505504608154	25.2360439300537	25.4548168182373	26.7517471313477	26.580753326416	26.6940498352051
P0A7M9	50S ribosomal protein L31	rpmE	6	80	0	223.9	377	28.2054576873779	28.3628997802734	28.1733131408691	28.3401527404785	28.3987674713135	28.3766250610352	28.2466735839844	28.3945617675781	28.187068939209	27.6301345825195	27.720775604248	27.6925220489502	28.1578369140625	28.043851852417	27.9871215820313	28.1328105926514	27.9938850402832	27.8949279785156	28.6651268005371	28.6970710754395	28.5905303955078	28.3022117614746	28.260871887207	28.2043380737305	28.358419418335	28.5829067230225	28.5149154663086	26.770393371582	27.2802085876465	26.6786880493164	28.3022994995117	28.3237571716309	28.2895603179932	28.4133281707764	28.3786926269531	28.3577919006348	27.5899219512939	27.8065490722656	27.4947261810303	27.9362945556641	28.0331249237061	28.0635795593262
P0A7N4	50S ribosomal protein L32	rpmF	5	66.7	0	113.58	458	26.1233081817627	26.041618347168	25.8987369537354	26.9233169555664	26.8226222991943	26.9162712097168	27.7765560150146	27.8216495513916	27.8470306396484	26.0993671417236	26.328275680542	26.5447616577148	27.3009471893311	27.4743690490723	27.1833820343018	28.7115840911865	28.5797100067139	28.7771530151367	28.0074214935303	27.9473190307617	27.9186058044434	28.5380115509033	28.6367168426514	28.5510540008545	28.7320804595947	28.9130210876465	28.865701675415	26.4380950927734	26.3062419891357	26.4987030029297	26.5331172943115	26.3896884918213	26.3874225616455	26.1591358184814	26.0212154388428	26.2158603668213	25.1351222991943	25.0372047424316	24.9695663452148	27.8781242370605	27.7494468688965	27.8126220703125
P0A7N9	50S ribosomal protein L33	rpmG	2	40	0	21.083	106	26.2441062927246	26.0361785888672	26.2849273681641	26.4838218688965	26.0276832580566	25.9471282958984	27.9309482574463	27.7440032958984	27.7883682250977	25.6122303009033	25.8623523712158	26.0875816345215	27.0711193084717	26.6172275543213	26.5826206207275	27.8176307678223	27.7939586639404	27.8309860229492	27.4482936859131	27.698694229126	27.3928852081299	27.9926433563232	27.8691482543945	28.1183757781982	27.9105644226074	27.9698848724365	27.946928024292	25.35302734375	25.6042194366455	25.3967590332031	25.4309368133545	25.3843612670898	25.6981906890869	26.2367000579834	25.5202236175537	26.2312889099121	24.924337387085	24.8274536132813	25.1433982849121	27.0802993774414	26.9760723114014	27.3345813751221
P0A7Q1	50S ribosomal protein L35	rpmI	2	30.8	0	79.045	77	21.9724617004395	22.7007274627686	NaN	27.9767818450928	25.676456451416	25.2167491912842	NaN	NaN	NaN	21.6028614044189	21.5729293823242	21.6656169891357	23.4732074737549	22.4446048736572	21.3390846252441	25.084888458252	26.069543838501	NaN	26.8689136505127	26.9762897491455	27.0414505004883	26.444917678833	26.6672267913818	26.5484409332275	26.7201232910156	26.8157997131348	27.5434055328369	27.4496307373047	27.6081600189209	27.0165901184082	26.9653224945068	27.3892784118652	26.8507900238037	23.9239749908447	24.4861583709717	24.4314136505127	27.0253829956055	26.9793472290039	27.1541213989258	26.5516414642334	26.4426727294922	26.6654644012451
P0A7R1	50S ribosomal protein L9	rplI	13	83.2	0	260.71	1038	30.3026924133301	30.300838470459	30.3488941192627	30.2606925964355	30.261589050293	30.3394737243652	30.5753345489502	30.5363063812256	30.5817222595215	29.9364910125732	29.8637828826904	29.899227142334	30.4070987701416	30.3791675567627	30.3203392028809	30.1976528167725	30.2711963653564	30.1590633392334	30.4596328735352	30.5842342376709	30.5477504730225	30.7936630249023	30.8712215423584	30.9181213378906	30.8133716583252	30.7906379699707	30.9280414581299	30.01291847229	29.9198265075684	29.8882637023926	30.0586605072021	30.1313629150391	30.2195110321045	29.8608722686768	29.7241630554199	29.903829574585	29.4357719421387	29.2073211669922	29.3885192871094	30.2946090698242	30.3032360076904	30.2590084075928
P0A7R5	30S ribosomal protein S10	rpsJ	10	74.8	0	209.78	790	31.4555721282959	31.2998561859131	31.2236022949219	31.0413990020752	30.9835929870605	31.1705703735352	31.0127201080322	31.0753974914551	31.0587882995605	30.7780780792236	30.6352119445801	30.9071292877197	31.1115398406982	31.1673431396484	31.2340354919434	30.5592842102051	30.6354713439941	30.682107925415	31.5668334960938	31.4140243530273	31.5513763427734	31.6008968353271	31.481689453125	31.4854373931885	31.4939060211182	31.4807281494141	31.5455875396729	31.0869560241699	31.1893100738525	31.0601425170898	30.9426555633545	30.9521312713623	30.9807357788086	31.0378036499023	30.8953323364258	30.9216728210449	31.1618900299072	31.0466117858887	31.2104244232178	31.1626091003418	31.2756977081299	31.0825843811035
P0A7R9	30S ribosomal protein S11	rpsK	8	61.2	0	252	892	31.264892578125	31.2450752258301	31.2874698638916	30.8398857116699	30.7591495513916	30.7550163269043	30.5079574584961	30.4788494110107	30.3750305175781	30.5325031280518	30.5650177001953	30.7165298461914	30.4528751373291	30.3388366699219	30.5235576629639	29.889554977417	29.8381881713867	29.98508644104	31.3840160369873	31.3851985931396	31.2276821136475	31.1073684692383	31.1360168457031	31.2188186645508	31.3677597045898	31.3146781921387	31.3000755310059	31.6170616149902	31.6418590545654	31.5918312072754	30.6389274597168	30.7260665893555	30.7015724182129	30.4108428955078	30.3094291687012	30.4016170501709	31.093770980835	30.8742294311523	31.052453994751	30.5302734375	30.4774990081787	30.5703659057617
P0A7S3	30S ribosomal protein S12	rpsL	8	54.8	0	49.292	516	30.7117805480957	30.7858142852783	30.6785869598389	30.4849090576172	30.4907550811768	30.4662609100342	29.3363056182861	29.3494625091553	29.4025936126709	30.2671813964844	30.471212387085	30.3539485931396	30.0415306091309	29.9385967254639	29.9291706085205	28.9331741333008	28.9058113098145	28.9981956481934	30.8531112670898	30.6699142456055	30.772424697876	29.8831005096436	30.1432132720947	30.0520648956299	30.1382160186768	30.2417278289795	30.0735473632813	31.1954250335693	31.193546295166	31.267126083374	29.9246482849121	29.934103012085	30.0653533935547	29.5861511230469	29.5492935180664	29.5940055847168	30.174861907959	30.296688079834	30.2076930999756	29.4274234771729	29.469913482666	29.6295433044434
P0A7S9	30S ribosomal protein S13	rpsM	14	67.8	0	291.44	1046	31.1943683624268	31.1832885742188	31.0778827667236	31.2362613677979	31.1355285644531	31.1809196472168	30.606466293335	30.7454299926758	30.6441822052002	30.8686485290527	30.6880416870117	30.7717170715332	30.6920394897461	30.7883052825928	30.7180023193359	30.5596485137939	30.3658847808838	30.3695278167725	31.2791900634766	31.3273162841797	31.1134662628174	31.0151138305664	31.2101917266846	31.1852397918701	31.129768371582	31.238655090332	31.2246952056885	30.7631130218506	30.8370304107666	30.9124221801758	30.8097724914551	30.6667022705078	30.7408542633057	30.6884574890137	30.7645378112793	30.6511287689209	30.8813228607178	30.9027519226074	30.7993106842041	30.8690891265869	30.9048347473145	30.846700668335
P0A7T3	30S ribosomal protein S16	rpsP	7	58.5	0	174.6	606	29.3457679748535	29.4695053100586	29.4038124084473	29.5250339508057	29.5737819671631	29.7314167022705	29.669002532959	29.2351894378662	29.514331817627	29.1774768829346	29.1835250854492	29.1909580230713	29.6647529602051	29.7340354919434	29.4379558563232	29.1709518432617	29.2765960693359	29.4410667419434	30.4389667510986	29.9922637939453	30.2691898345947	29.8724555969238	29.8913383483887	29.8962268829346	30.1298904418945	30.2085075378418	30.0939598083496	28.3861560821533	28.0359058380127	28.2716865539551	29.3552722930908	29.2871837615967	29.2839660644531	29.3957271575928	29.3528137207031	29.3370723724365	29.4491786956787	29.3303546905518	29.4110050201416	29.1618537902832	29.2809391021729	29.0884609222412
P0A7T7	30S ribosomal protein S18	rpsR	5	50.7	0	321.94	526	30.2839431762695	30.4612922668457	30.3724384307861	30.5505962371826	30.6019592285156	30.3400039672852	29.4328479766846	29.4771900177002	29.4723358154297	29.8663806915283	29.691722869873	29.7214603424072	30.5065402984619	29.8315753936768	30.4531688690186	29.5441055297852	29.5444183349609	29.5232410430908	29.9629249572754	30.0413990020752	30.2634925842285	30.2634925842285	30.1948375701904	30.333194732666	30.3696327209473	30.3796844482422	30.295373916626	29.6815547943115	29.6584510803223	29.9061260223389	29.9586448669434	29.9827766418457	30.008918762207	29.6204833984375	29.4458675384521	29.4230804443359	29.3488731384277	29.239429473877	29.3564071655273	29.7501182556152	29.9121360778809	29.903112411499
P0A7U3	30S ribosomal protein S19	rpsS	7	69.6	0	29.728	368	29.5027332305908	29.4863300323486	29.6843681335449	29.3357086181641	29.4296588897705	29.2344131469727	29.0130519866943	29.2001113891602	29.531852722168	28.8297462463379	28.7893943786621	28.5925636291504	29.2741775512695	28.9692249298096	29.0609283447266	29.3495693206787	28.6079483032227	28.9567909240723	29.6431503295898	29.5252780914307	29.2743549346924	28.8521595001221	29.0935821533203	29.6471195220947	28.7503108978271	29.1620693206787	28.7957553863525	28.8681468963623	27.9840278625488	28.7551898956299	28.8592281341553	28.885705947876	28.7764320373535	29.0725765228271	28.8435287475586	28.7610378265381	29.1157989501953	29.0923480987549	29.1111793518066	29.0883350372314	28.8808116912842	29.3885803222656
P0A7U7	30S ribosomal protein S20	rpsT	8	51.7	0	58.395	396	28.5060482025146	28.6562194824219	28.571813583374	30.4199104309082	30.1793766021729	30.3273162841797	29.7576713562012	29.7571468353271	29.796667098999	28.1522369384766	28.1208000183105	28.2389965057373	29.0757427215576	29.1138877868652	29.255838394165	29.4759140014648	29.3945198059082	29.4685935974121	28.6498279571533	28.4104194641113	28.4284229278564	29.8271446228027	29.86155128479	29.8200988769531	29.7418518066406	29.8743915557861	29.8014717102051	28.6893577575684	28.3261604309082	28.4073028564453	29.2928981781006	29.2731761932373	29.3976860046387	28.3979511260986	28.3529186248779	28.3308258056641	28.0692253112793	28.0884094238281	28.0784168243408	29.8491344451904	29.7793464660645	29.8444881439209
P0A7V0	30S ribosomal protein S2	rpsB	26	92.5	0	323.31	2500	31.8776340484619	31.9475402832031	31.8167686462402	31.8607158660889	31.7601013183594	31.8515491485596	31.5305976867676	31.5307846069336	31.5151214599609	31.3412780761719	31.2344932556152	31.1901340484619	31.1654281616211	31.216739654541	31.2282562255859	31.0511589050293	31.0093193054199	30.8967761993408	31.992467880249	32.1161956787109	32.0903663635254	31.8774871826172	31.8660335540771	32.0272941589355	32.003734588623	31.9626846313477	31.951229095459	31.7979984283447	31.8712940216064	31.8427352905273	31.6305770874023	31.6434936523438	31.6460285186768	31.6338272094727	31.7253742218018	31.6794261932373	31.3845310211182	31.4806785583496	31.5046482086182	31.4511070251465	31.3872547149658	31.5021839141846
P0A7V3	30S ribosomal protein S3	rpsC	19	73.4	0	323.31	1645	32.2418975830078	32.1939849853516	32.319881439209	31.5469226837158	31.4441604614258	31.5666065216064	31.4500255584717	31.3926391601563	31.3488941192627	31.8617153167725	31.8211097717285	31.8262348175049	31.4123077392578	31.5588283538818	31.3520030975342	31.0808067321777	31.0604000091553	31.0512237548828	32.4144020080566	32.5594902038574	32.6388854980469	31.6660671234131	31.6271018981934	31.7336406707764	31.4680595397949	31.4290218353271	31.5676956176758	32.6040840148926	32.5111427307129	32.6654319763184	31.3769969940186	31.4316635131836	31.3722305297852	31.4693698883057	31.5298080444336	31.5368633270264	31.9415721893311	32.0503158569336	32.0598220825195	31.5370025634766	31.5452194213867	31.6032867431641
P0A7V8	30S ribosomal protein S4	rpsD	17	61.2	0	323.31	1906	32.597526550293	32.4479103088379	32.5202827453613	32.3791694641113	32.6182022094727	32.6083869934082	32.187629699707	32.1373634338379	32.156566619873	31.8748149871826	31.8678379058838	31.9353675842285	32.1322212219238	32.0514488220215	32.0257110595703	32.028018951416	32.0536842346191	32.0553016662598	32.3822402954102	32.4479103088379	32.4699020385742	32.8423614501953	33.0984382629395	32.9423408508301	33.0388679504395	32.9539375305176	33.0081672668457	33.0578536987305	32.9548377990723	32.9118156433105	32.238826751709	32.2352066040039	32.2827301025391	32.071662902832	31.9109573364258	31.9233741760254	31.9370536804199	32.1662063598633	32.1301040649414	32.491756439209	32.5766868591309	32.5675354003906
P0A7W1	30S ribosomal protein S5	rpsE	12	77.8	0	323.31	2100	31.1038703918457	31.0373458862305	31.0055770874023	31.1130313873291	31.0659942626953	31.166805267334	31.3814392089844	31.5778121948242	31.3784446716309	30.3118133544922	30.5087146759033	30.4271240234375	30.8602352142334	30.775333404541	30.6810188293457	31.0685596466064	30.8999481201172	30.9932765960693	31.3736305236816	31.3684368133545	31.3433971405029	32.0766716003418	31.9536590576172	31.9769535064697	31.9012069702148	31.9019985198975	31.9264163970947	30.9204654693604	30.9862403869629	30.9823703765869	30.938175201416	30.905122756958	31.0031642913818	30.9564304351807	30.8254013061523	30.9419574737549	31.0801086425781	30.9604415893555	30.9687042236328	31.5373268127441	31.6724452972412	31.557825088501
P0A7W7	30S ribosomal protein S8	rpsH	12	69.2	0	105.22	891	29.1116027832031	29.1381931304932	29.2320804595947	29.2094841003418	29.314754486084	29.3067378997803	29.9240818023682	29.867956161499	29.9483776092529	28.3206615447998	28.2086238861084	28.2504730224609	28.8447570800781	28.6848850250244	28.5982894897461	29.2785911560059	29.2719306945801	29.2002048492432	28.9009838104248	28.7970848083496	28.9393253326416	29.512939453125	29.6434421539307	29.5146331787109	29.5554141998291	29.6736583709717	29.6732711791992	27.9682369232178	27.9558773040771	28.0218391418457	28.867057800293	28.8354206085205	28.9375305175781	29.0137977600098	28.8105697631836	28.8551330566406	28.0264911651611	27.9647159576416	27.9710903167725	29.7161388397217	29.8898754119873	29.7601661682129
P0A7X3	30S ribosomal protein S9	rpsI	11	61.5	0	66.933	878	30.6651763916016	30.6153526306152	30.3780307769775	30.6925373077393	30.6891250610352	30.7107124328613	30.3195858001709	30.1821041107178	30.325174331665	29.8980731964111	29.8876838684082	29.822395324707	30.3895645141602	30.3732681274414	30.4248237609863	30.3541584014893	30.3544750213623	30.2650585174561	30.7483921051025	30.6637363433838	30.6378059387207	30.9134216308594	30.9554615020752	31.0112533569336	31.0023612976074	31.1262016296387	30.9605102539063	30.7912578582764	30.7291488647461	30.8367290496826	30.1246013641357	30.0568523406982	30.1190452575684	29.9294528961182	29.916841506958	29.9005241394043	29.9402770996094	30.0073146820068	29.9706249237061	30.6811027526855	30.520938873291	30.7686443328857
P0A7X6	Ribosome maturation factor RimM	rimM	14	89.6	0	286.3	423	26.140007019043	26.1364517211914	26.3102188110352	25.7598705291748	26.0395488739014	26.0698089599609	25.9476642608643	26.0136756896973	25.8590850830078	25.8950881958008	26.3628406524658	26.2731094360352	26.3481388092041	26.646089553833	26.5385131835938	25.8962669372559	25.9963226318359	26.0270080566406	26.5716247558594	26.5442314147949	26.4704170227051	25.9923725128174	25.8100490570068	25.9855918884277	25.8756771087646	25.830961227417	25.9404678344727	25.1620025634766	25.3092479705811	25.3542728424072	26.0129089355469	26.2756156921387	25.8445777893066	25.9178428649902	25.8927516937256	25.7443752288818	25.2198162078857	25.6090202331543	25.613748550415	26.3699607849121	26.2306118011475	26.2158794403076
P0A7Y0	Ribonuclease 3	rnc	16	66.4	0	171.32	742	27.6329097747803	27.4179611206055	27.3769969940186	27.4902191162109	27.3843460083008	27.4222984313965	27.2095527648926	27.1209983825684	27.1314373016357	26.9666423797607	26.8361740112305	26.9572620391846	27.1290798187256	27.1711196899414	27.049783706665	26.7961254119873	26.7449645996094	26.8168983459473	27.2427272796631	27.2928104400635	27.1532516479492	26.4583892822266	26.6117515563965	26.8548374176025	26.8826198577881	26.7046413421631	26.666820526123	26.2796955108643	26.3107566833496	26.5172672271729	27.4322109222412	27.4329280853271	27.2787914276123	27.4132881164551	27.4217376708984	27.6134395599365	27.020938873291	27.0473918914795	27.1406326293945	27.1642284393311	27.024959564209	27.0589962005615
P0A7Y4	Ribonuclease HI	rnhA	6	58.1	0	193.86	101	23.2678527832031	23.0002403259277	23.4291801452637	23.3138198852539	23.5764636993408	23.1253242492676	23.0997772216797	23.0204563140869	22.2317218780518	23.4078197479248	22.9147911071777	22.8332748413086	23.0033493041992	22.2956638336182	22.9364471435547	22.6323642730713	22.3657569885254	22.5217876434326	23.5669746398926	23.6595973968506	23.6846389770508	22.8798694610596	22.4763507843018	21.8484268188477	22.708324432373	22.1389312744141	22.0812511444092	NaN	21.7928085327148	NaN	22.7614784240723	23.4226512908936	23.7653694152832	23.5495719909668	23.3694629669189	23.38600730896	22.2019176483154	23.5083332061768	23.0319576263428	22.2675380706787	22.6857299804688	22.6938953399658
P0A7Y8	Ribonuclease P protein component	rnpA	6	50.4	0	44.383	82	25.0918846130371	24.9169788360596	24.9644622802734	24.2547225952148	24.632396697998	24.7850646972656	NaN	23.5736923217773	24.0308647155762	24.0913600921631	24.132495880127	23.9677200317383	23.9219779968262	24.0573844909668	24.0958728790283	NaN	NaN	NaN	25.3358592987061	24.8972606658936	25.1452655792236	22.741024017334	22.9694080352783	24.2070217132568	24.4793262481689	24.5444526672363	23.8759593963623	NaN	24.1560726165771	22.8329658508301	24.6138610839844	24.3249168395996	24.3576984405518	24.6440544128418	24.2424907684326	24.3888339996338	25.8197269439697	25.7946891784668	25.7663059234619	23.817045211792	23.9480648040771	25.2393970489502
P0A7Z0	Ribose-5-phosphate isomerase A	rpiA	8	47.5	0	94.356	265	25.694953918457	25.6315364837646	25.684476852417	25.827356338501	25.5907230377197	25.869478225708	25.2320957183838	25.4021377563477	25.3501300811768	25.4880905151367	25.7501373291016	25.4325294494629	26.2416172027588	26.0843601226807	26.0185852050781	25.6940498352051	25.6264209747314	25.8493347167969	25.9799346923828	26.1295719146729	26.152400970459	25.6374912261963	25.7119312286377	25.6632957458496	25.7376861572266	25.6509437561035	25.686243057251	24.5922927856445	24.586519241333	24.5562534332275	25.6295375823975	25.7951602935791	26.1294536590576	25.8963832855225	25.9251747131348	25.8770599365234	24.7792148590088	24.7228088378906	24.8643856048584	25.8133792877197	25.7254390716553	25.7252044677734
P0A7Z4	DNA-directed RNA polymerase subunit alpha	rpoA	27	89.1	0	323.31	2446	31.2996921539307	31.2794666290283	31.3383045196533	31.4020748138428	31.4039039611816	31.3833980560303	31.2968521118164	31.4383716583252	31.36598777771	31.2467746734619	31.3847370147705	31.2918128967285	31.5734405517578	31.4933338165283	31.5113563537598	30.8748893737793	30.7463111877441	30.825174331665	32.0918197631836	31.9296646118164	31.8766098022461	31.4378261566162	31.4177494049072	31.3580951690674	31.3472576141357	31.4885063171387	31.4691753387451	31.2068786621094	31.2287712097168	31.2609157562256	31.430965423584	31.2568740844727	31.347469329834	31.2663440704346	31.2458114624023	31.2873058319092	30.6207809448242	30.6188564300537	30.6372013092041	31.4160385131836	31.4310150146484	31.3531074523926
P0A800	DNA-directed RNA polymerase subunit omega	rpoZ	9	92.3	0	323.31	206	25.8756313323975	25.9346084594727	25.6507244110107	24.8284225463867	25.2021350860596	25.0802993774414	23.8006496429443	23.3533973693848	23.8939323425293	25.6962013244629	25.2762908935547	25.3980655670166	25.7080402374268	25.5372409820557	25.5267143249512	24.2820663452148	23.8646697998047	24.2654209136963	26.2918968200684	26.2847862243652	26.2679405212402	24.6556739807129	24.7392330169678	24.6167793273926	24.8042984008789	24.8225021362305	24.826774597168	23.1813621520996	22.8871421813965	23.4364433288574	25.0016994476318	25.284538269043	25.0998497009277	25.2995338439941	25.0668983459473	25.2968406677246	20.8162059783936	24.6833534240723	23.3121585845947	25.0213203430176	24.921070098877	24.6145915985107
P0A805	Ribosome-recycling factor	frr	14	68.6	0	323.31	915	28.0535163879395	28.1678695678711	28.093053817749	28.2404537200928	28.083194732666	28.0714778900146	27.9473190307617	27.8619518280029	27.7818183898926	28.6785869598389	28.7240009307861	28.9004936218262	28.5447692871094	28.7324047088623	28.5639457702637	28.5376415252686	28.3333435058594	28.3941116333008	28.6041355133057	28.7381496429443	28.6123142242432	27.6988925933838	27.9801635742188	28.0046920776367	27.8553123474121	27.8061809539795	27.8329792022705	26.8062419891357	27.1827201843262	27.1023941040039	28.2304096221924	28.1750755310059	28.3025608062744	28.31911277771	28.4208946228027	28.3052597045898	27.6943817138672	27.6966400146484	27.7094478607178	28.2093200683594	28.3183364868164	28.1601943969727
P0A809	Holliday junction ATP-dependent DNA helicase RuvA	ruvA	2	12.3	0	41.914	41	23.2872905731201	23.7998600006104	23.5937747955322	23.3318328857422	23.0898723602295	22.8615303039551	22.9012985229492	23.081169128418	23.2351589202881	24.0127372741699	23.5910358428955	23.4707279205322	24.114896774292	23.3945369720459	23.9627876281738	23.5489845275879	22.5716571807861	23.4225234985352	23.2719879150391	23.0243682861328	23.1573371887207	23.1981449127197	23.1383686065674	23.379545211792	22.8173961639404	23.3634586334229	23.2523555755615	23.8393249511719	23.1310214996338	22.6856861114502	23.3234729766846	23.2581062316895	23.1622943878174	22.9150085449219	22.7716884613037	22.8496494293213	22.5958919525146	22.8563709259033	23.1519756317139	23.543212890625	23.4851741790771	23.0806331634521
P0A812	Holliday junction ATP-dependent DNA helicase RuvB	ruvB	17	67.9	0	158.65	243	24.7006530761719	24.7324676513672	24.9159297943115	25.0701789855957	25.2774963378906	25.2628078460693	25.1230125427246	25.3053913116455	25.0413055419922	24.7893009185791	24.6798152923584	24.7199401855469	24.7116165161133	24.8990592956543	24.9985179901123	24.7477073669434	23.9301242828369	24.0463523864746	25.2490539550781	25.2577095031738	25.1200885772705	24.5881786346436	24.6238288879395	24.5791130065918	24.5404376983643	24.7447853088379	24.5584754943848	23.4857883453369	24.5750789642334	23.6555633544922	25.2580699920654	25.3619213104248	25.1458492279053	25.4804668426514	25.5714950561523	25.5349578857422	27.8245658874512	27.8166542053223	27.9056396484375	25.0423069000244	24.9295825958252	24.6649227142334
P0A814	Crossover junction endodeoxyribonuclease RuvC	ruvC	6	45.7	0.0028818	2.9	16	19.9275817871094	21.7520942687988	22.0782566070557	21.7846851348877	21.3398990631104	21.8641204833984	22.9754028320313	24.1425037384033	22.9306125640869	22.0380840301514	22.1416759490967	22.1020698547363	19.0414772033691	21.075288772583	21.290189743042	23.6916828155518	22.6879730224609	22.6502265930176	20.9294033050537	21.2026958465576	22.1587238311768	22.0703830718994	21.8057746887207	22.7142505645752	23.0041885375977	23.1274833679199	22.0197448730469	NaN	21.1701107025146	NaN	22.4060821533203	21.4288997650146	21.7421360015869	21.521427154541	20.6463203430176	21.7401599884033	24.9125995635986	24.6445503234863	23.3661308288574	22.4145202636719	22.4925289154053	22.2115440368652
P0A817	S-adenosylmethionine synthase	metK	28	91.1	0	323.31	1722	29.6550598144531	29.5745410919189	29.4583606719971	29.9115657806396	29.9796466827393	29.8959102630615	29.8816432952881	29.817310333252	29.9114227294922	28.710729598999	28.6859893798828	28.8011322021484	28.7258548736572	28.9222393035889	28.669017791748	29.0430431365967	29.0283622741699	28.9301872253418	29.8432598114014	29.9356479644775	29.8336868286133	29.6306552886963	29.6169662475586	29.548246383667	29.8061962127686	29.8943786621094	29.8288383483887	29.3837890625	29.4290409088135	29.5053672790527	29.8737907409668	29.7956771850586	29.87034034729	29.8218631744385	29.8385639190674	29.772912979126	29.4481544494629	29.4583415985107	29.4813919067383	29.5487976074219	29.4265842437744	29.3793334960938
P0A821	L-seryl-tRNA(Sec) selenium transferase	selA	21	63.1	0	323.31	377	26.827356338501	26.8324356079102	26.5934886932373	26.7358283996582	26.591064453125	26.7197322845459	27.4627933502197	27.7627487182617	27.5518608093262	25.9757213592529	25.844482421875	26.1478099822998	26.0480785369873	25.9182758331299	26.020938873291	29.4524631500244	31.1349773406982	27.4387283325195	27.1521892547607	26.9979801177979	27.3744297027588	27.7089881896973	27.9311180114746	27.8122539520264	27.7545528411865	27.844518661499	27.8277187347412	26.1150360107422	26.2343254089355	26.5829067230225	26.8639602661133	27.0752067565918	26.9852237701416	26.8982753753662	26.9461479187012	26.8412208557129	27.4925136566162	27.5369739532471	27.6614608764648	26.62380027771	27.2127113342285	26.6246376037598
P0A823	Sugar fermentation stimulation protein A	sfsA	6	41.9	0	212.19	74	22.9325790405273	22.7835273742676	23.0802917480469	23.1435623168945	22.7389850616455	22.8967247009277	NaN	22.166467666626	23.245002746582	23.058443069458	22.7154445648193	23.0750274658203	22.7863826751709	22.6232585906982	22.5780086517334	NaN	22.1687965393066	NaN	22.3584499359131	22.1558246612549	22.1220245361328	22.3202266693115	21.809627532959	22.3916549682617	22.408805847168	22.5555057525635	22.1405220031738	NaN	22.7267742156982	NaN	23.0510749816895	23.3727855682373	22.975700378418	23.0785331726074	22.8836402893066	23.0682029724121	23.3223743438721	22.7418270111084	22.7395420074463	22.9360523223877	22.4205207824707	23.2295665740967
P0A825	Serine hydroxymethyltransferase	glyA	27	69.5	0	323.31	2202	30.4714050292969	30.5178451538086	30.3641109466553	30.2650585174561	30.4253234863281	30.384428024292	30.311056137085	30.3339405059814	30.2989826202393	30.589958190918	30.5900478363037	30.9052658081055	30.7304458618164	30.6144752502441	30.7023983001709	30.1428489685059	30.3042163848877	30.2274532318115	30.9540748596191	30.8300952911377	30.8359775543213	30.378547668457	30.4531688690186	30.4087200164795	30.561653137207	30.5355663299561	30.4737300872803	30.3836040496826	30.4991436004639	30.377513885498	30.4802932739258	30.5744323730469	30.539083480835	30.619119644165	30.5505962371826	30.5540771484375	29.9065570831299	29.9390163421631	29.9710369110107	30.6443538665771	30.6877918243408	30.6633110046387
P0A830	Aerobic C4-dicarboxylate transport protein	dctA	8	23.4	0	77.684	210	24.7020797729492	24.7059345245361	24.4952144622803	24.0010986328125	24.1127510070801	24.3581695556641	24.5959949493408	24.5296955108643	24.4669380187988	24.6519012451172	24.6877918243408	24.6590538024902	24.4812984466553	24.3749771118164	24.0899868011475	25.0823307037354	25.0673084259033	24.9668407440186	22.9765396118164	23.4304580688477	23.2714195251465	23.3559532165527	23.7085151672363	23.6508617401123	23.4401245117188	23.5246829986572	23.3435363769531	25.276575088501	24.8275489807129	24.8994750976563	24.341028213501	24.3377647399902	24.4130611419678	24.1026153564453	24.0800952911377	24.0521697998047	24.3779563903809	24.4628257751465	24.2375392913818	23.8918018341064	23.8580417633057	24.0094089508057
P0A832	SsrA-binding protein	smpB	7	43.1	0	59.273	339	26.1192970275879	26.0766544342041	26.3548946380615	25.9976139068604	26.0761852264404	25.944896697998	26.2340335845947	26.2094039916992	26.1242752075195	26.0134410858154	26.1655521392822	25.8833885192871	26.0295162200928	26.0549240112305	26.025297164917	25.7886295318604	26.0520648956299	26.001033782959	26.6414108276367	26.4957790374756	26.3587226867676	26.2633819580078	26.3299026489258	26.3303813934326	26.4228439331055	26.4301872253418	26.2177658081055	26.2327537536621	26.3816089630127	26.4224281311035	25.7261142730713	25.6906452178955	25.6123142242432	25.655891418457	25.6592445373535	25.8663673400879	25.5342750549316	25.4412326812744	25.6801376342773	26.3254318237305	26.1134262084961	26.2889099121094
P0A836	Succinyl-CoA ligase [ADP-forming] subunit beta	sucC	34	89.2	0	323.31	3076	33.7498512268066	33.6519203186035	33.6734580993652	33.6983032226563	33.7167129516602	33.7150802612305	33.6036605834961	33.641300201416	33.6238555908203	33.1099548339844	33.070240020752	33.1006011962891	32.7748222351074	32.7610321044922	32.7116355895996	32.6724052429199	32.5659942626953	32.6416206359863	31.3927402496338	31.4353942871094	31.4377765655518	31.1118507385254	31.1576805114746	31.1536388397217	31.1585826873779	31.237117767334	31.1336917877197	32.7237281799316	32.7775497436523	32.8529434204102	33.5960159301758	33.5584182739258	33.5662651062012	33.5692138671875	33.6689224243164	33.6143455505371	33.3558654785156	33.3252258300781	33.4013366699219	33.0162925720215	33.06982421875	33.1245536804199
P0A840	5/3-nucleotidase SurE	surE	7	35.2	0	12.831	44	23.172721862793	23.1591548919678	23.8435478210449	23.4136428833008	23.3621215820313	23.5740394592285	23.2736968994141	NaN	23.2144985198975	23.9136047363281	23.6907253265381	23.4276466369629	23.6943416595459	23.4083385467529	NaN	23.6059169769287	NaN	NaN	23.8753032684326	23.6034278869629	22.3903179168701	23.6094150543213	23.7452983856201	23.7359313964844	23.4645080566406	23.4603900909424	23.6497650146484	23.0438022613525	NaN	22.7113742828369	23.258825302124	23.2769641876221	23.606819152832	23.4825916290283	23.2352771759033	23.5109901428223	23.0432014465332	23.3041019439697	22.967456817627	23.5920639038086	23.5270729064941	23.8616428375244
P0A843	Sec-independent protein translocase protein TatE	tatE	1	16.4	0.0087922	2.1894	11	NaN	NaN	NaN	18.9761161804199	19.4280815124512	19.0463619232178	NaN	NaN	NaN	NaN	NaN	NaN	NaN	NaN	NaN	NaN	NaN	NaN	19.9611282348633	19.612865447998	20.5110378265381	21.0995693206787	19.9483509063721	20.8413028717041	20.9894008636475	20.9788970947266	21.1904487609863	NaN	NaN	NaN	NaN	19.7395172119141	NaN	NaN	NaN	NaN	17.5465335845947	17.5799789428711	NaN	19.221284866333	NaN	19.752592086792
P0A847	Queuine tRNA-ribosyltransferase	tgt	22	61.1	0	258.75	542	26.1111583709717	26.1473636627197	26.1083507537842	26.3912124633789	26.2885570526123	26.2856330871582	26.1291790008545	26.2008819580078	26.1419582366943	25.8632984161377	25.9903621673584	25.8269920349121	25.8299465179443	26.1145782470703	26.1254386901855	25.4876003265381	25.8400211334229	25.582878112793	26.4450435638428	26.4121246337891	26.2732524871826	26.148624420166	26.1708908081055	26.1454219818115	26.0818634033203	26.1759414672852	26.1734466552734	25.5263252258301	25.8677825927734	25.8962211608887	26.1882591247559	26.1518211364746	26.22536277771	26.0648651123047	26.2094230651855	26.236536026001	25.8584461212158	25.9265785217285	25.9792823791504	25.8319034576416	25.8535041809082	25.8448657989502
P0A850	Trigger factor	tig	47	81.7	0	323.31	4208	31.9365615844727	31.903938293457	31.9431457519531	31.9164848327637	31.8899040222168	31.9319915771484	31.9651641845703	31.9905071258545	31.9745960235596	31.6485595703125	31.7037601470947	31.5580081939697	31.8006992340088	31.8278255462646	31.8814315795898	31.776704788208	31.6652202606201	31.786865234375	32.0541381835938	32.1339378356934	32.1265716552734	32.122444152832	32.06884765625	32.1402282714844	32.029239654541	32.0524215698242	32.1445808410645	31.4157371520996	31.4281234741211	31.3670310974121	32.0237312316895	32.040714263916	32.0132179260254	31.9255676269531	32.0147819519043	31.9741172790527	31.6031532287598	31.5156860351563	31.4924736022949	31.79079246521	31.7819499969482	31.7697486877441
P0A853	Tryptophanase	tnaA	23	68.6	0	323.31	547	27.6802310943604	27.6138610839844	27.737377166748	27.7021331787109	27.5229778289795	27.5160808563232	27.9302711486816	28.0163230895996	28.0578079223633	24.1226577758789	24.7243709564209	24.4671859741211	20.9406299591064	22.0527172088623	23.2889804840088	23.755012512207	24.0878028869629	23.7434501647949	29.0213108062744	28.9789924621582	29.118673324585	28.97727394104	28.9846248626709	28.825719833374	28.8842506408691	28.8430500030518	28.8855609893799	27.9055824279785	27.7461185455322	27.8303203582764	27.7394390106201	27.8979301452637	27.8084545135498	27.5286521911621	27.3881282806396	27.3026924133301	26.8021793365479	26.6905918121338	26.8713836669922	27.191499710083	27.0203037261963	26.8456554412842
P0A855	Protein TolB	tolB	19	60.2	0	323.31	511	25.7287883758545	25.7092781066895	25.8506469726563	25.3892612457275	25.3608169555664	25.582763671875	26.5116081237793	26.5961933135986	26.5966205596924	24.9403324127197	25.5365886688232	25.1627330780029	25.6359977722168	25.5856609344482	25.591236114502	25.7946147918701	25.0293483734131	25.5396385192871	24.620756149292	24.0107765197754	24.7162818908691	26.0172691345215	26.3083457946777	26.1801223754883	25.6656284332275	25.785737991333	25.8233757019043	26.5679759979248	26.2348022460938	26.4700908660889	26.2318019866943	26.1874465942383	26.2317657470703	25.7990207672119	25.9679183959961	25.9703330993652	30.2581100463867	30.2221641540527	30.2704162597656	25.0609760284424	24.7384605407715	25.3770961761475
P0A858	Triosephosphate isomerase	tpiA	20	92.9	0	323.31	1150	28.915018081665	28.9404449462891	28.6970043182373	28.7831611633301	28.6791572570801	28.6874580383301	28.6856536865234	28.7699851989746	28.7748928070068	28.6995544433594	28.9652938842773	29.0561542510986	28.775333404541	28.9991912841797	28.9526882171631	28.8036594390869	28.7362480163574	28.8893089294434	29.9464263916016	29.7361507415771	29.6905746459961	29.5731868743896	29.6352481842041	29.7486801147461	29.8733196258545	29.7752380371094	29.8852405548096	27.9009265899658	27.763635635376	27.8053817749023	28.9045486450195	28.7392139434814	28.7977962493896	28.5479335784912	28.6003112792969	28.4351558685303	27.7597694396973	27.9728984832764	28.1511726379395	28.8943481445313	28.9225234985352	28.915901184082
P0A862	Thiol peroxidase	tpx	10	75.6	0	323.31	914	30.1648292541504	30.3063907623291	30.0251178741455	29.5184459686279	29.4548168182373	29.4294204711914	29.1708564758301	29.0217342376709	29.1522846221924	30.2751979827881	30.3351135253906	30.1699733734131	29.9077033996582	30.0889148712158	29.9406967163086	29.3272743225098	29.3577919006348	29.4207744598389	30.0727825164795	30.0441379547119	30.0424423217773	28.7494163513184	28.9327507019043	28.7410469055176	28.8160133361816	28.7877769470215	28.7951354980469	28.6684436798096	28.6436138153076	28.6213226318359	29.4612331390381	29.4908885955811	29.4829883575439	29.5292110443115	29.6806831359863	29.613000869751	29.0972805023193	29.115327835083	29.0286254882813	29.4407501220703	29.56396484375	29.3662166595459
P0A867	Transaldolase A	talA	26	83.9	0	323.31	1256	27.6153354644775	27.618278503418	27.6224746704102	27.7041797637939	27.7241630554199	27.8100490570068	27.5368251800537	27.5596122741699	27.5537662506104	28.2329730987549	28.1871643066406	28.3738479614258	28.3731441497803	28.3614768981934	28.4414615631104	28.0627059936523	28.1893329620361	28.0766353607178	27.8415222167969	27.9364070892334	28.0185546875	27.3840160369873	27.4380149841309	27.410135269165	27.7604026794434	27.7770595550537	27.771276473999	26.8959674835205	26.9591426849365	27.0688667297363	27.8662624359131	27.8291110992432	27.8001441955566	27.8032283782959	27.7735424041748	27.8376178741455	27.3116397857666	27.2233371734619	27.3374767303467	27.9762897491455	27.8904685974121	27.9476528167725
P0A870	Transaldolase B	talB	29	83.9	0	323.31	1921	29.75417137146	29.6294746398926	29.8151741027832	29.8372707366943	29.7420272827148	29.6785202026367	29.598165512085	29.6535396575928	29.5783615112305	30.0662517547607	30.1361389160156	30.0117206573486	30.1365070343018	30.1503734588623	30.0947151184082	29.6661930084229	29.554370880127	29.5635280609131	29.4909076690674	29.4530506134033	29.4563446044922	29.1741943359375	29.0790786743164	29.1347694396973	29.1555709838867	29.1452560424805	29.1537113189697	29.1185989379883	29.1504955291748	29.1002159118652	29.7974414825439	29.7994956970215	29.8790302276611	29.8487014770508	29.6839485168457	29.6655158996582	29.2276592254639	29.095796585083	29.1593761444092	29.8853874206543	29.8451156616211	29.8464622497559
P0A873	tRNA (guanine-N(1)-)-methyltransferase	trmD	8	33.7	0	76.383	141	26.4795112609863	26.5063667297363	26.4040565490723	26.6375465393066	26.93337059021	26.9036865234375	26.2312164306641	26.1943016052246	26.6336727142334	25.9692363739014	26.2990093231201	25.9679622650146	26.1343975067139	26.2891025543213	26.2211818695068	27.3497581481934	26.4433689117432	26.399206161499	26.0682926177979	26.0639801025391	26.2519092559814	26.0834274291992	25.7026081085205	25.5983810424805	25.6092739105225	26.3135433197021	25.9981536865234	26.181619644165	26.6724967956543	26.6618003845215	26.9089622497559	27.0327568054199	26.8792343139648	26.870677947998	27.1216888427734	26.7172508239746	26.5411758422852	26.3552131652832	26.5175971984863	25.6086540222168	27.1470527648926	25.4682750701904
P0A877	Tryptophan synthase alpha chain	trpA	18	89.6	0	323.31	1354	29.6424446105957	29.7434730529785	29.6876411437988	29.4912509918213	29.6392040252686	29.6091117858887	29.1778106689453	29.3387088775635	29.1993141174316	30.2359199523926	30.3443508148193	30.2392253875732	30.1591854095459	30.0841064453125	30.083345413208	29.5297145843506	29.6156158447266	29.4686698913574	29.3139114379883	29.1566791534424	29.0920448303223	28.0574989318848	28.1761703491211	28.1837139129639	28.210111618042	28.0931034088135	28.1557159423828	27.7942066192627	27.9444160461426	27.89475440979	29.7352161407471	29.7119274139404	29.7080516815186	29.7003154754639	29.659029006958	29.6309852600098	28.9089622497559	28.7981052398682	28.7621784210205	29.0665073394775	29.1715965270996	29.1179809570313
P0A879	Tryptophan synthase beta chain	trpB	25	77.1	0	323.31	2040	30.4337043762207	30.2086238861084	30.2827281951904	30.3959102630615	30.3736820220947	30.3363914489746	30.4169960021973	30.4627552032471	30.4897975921631	30.7624797821045	30.9016017913818	30.9802589416504	30.6813545227051	30.6668701171875	30.7227306365967	30.3956031799316	30.4100341796875	30.4898929595947	30.2860374450684	30.2358055114746	30.3788585662842	29.8055515289307	29.8465518951416	29.9015312194824	29.8198089599609	29.6922550201416	29.8067646026611	29.9730911254883	29.934383392334	29.9286060333252	30.4877872467041	30.4884586334229	30.4658718109131	30.4016170501709	30.3995819091797	30.3566799163818	29.8562183380127	29.7734794616699	29.8053665161133	30.2036151885986	30.1332015991211	30.1998767852783
P0A884	Thymidylate synthase	thyA	10	43.9	0	126.45	299	26.7745475769043	26.8672637939453	26.8507900238037	26.7659759521484	26.5556392669678	26.7232532501221	26.90403175354	26.9655418395996	26.871618270874	26.1858787536621	26.0445404052734	25.8998203277588	25.666711807251	25.5232181549072	25.8276710510254	26.030948638916	26.1653804779053	25.8980922698975	25.7021598815918	25.4913349151611	25.9562873840332	25.868371963501	26.0039539337158	25.81711769104	25.9479312896729	25.8585166931152	25.9953517913818	25.3771953582764	25.7332954406738	25.5463962554932	26.6634311676025	26.3772125244141	26.6951122283936	26.5171928405762	26.5001335144043	26.2919864654541	26.7008113861084	26.678150177002	26.1890888214111	26.1401252746582	26.2177658081055	26.1444492340088
P0A887	Ubiquinone/menaquinone biosynthesis C-methyltransferase UbiE	ubiE	15	66.1	0	250.69	461	26.3862705230713	26.4121398925781	26.4083881378174	26.5978984832764	26.7167263031006	26.6222648620605	26.9134216308594	26.8335208892822	26.9570407867432	25.8047657012939	25.8421573638916	25.8309860229492	25.8003787994385	25.6064529418945	25.7562847137451	25.7995147705078	25.7361640930176	25.812328338623	27.1029949188232	27.0094528198242	27.0987854003906	27.4239826202393	27.4212551116943	27.3674468994141	27.3981132507324	27.2449054718018	27.4732074737549	26.5856323242188	26.7038497924805	26.7254638671875	26.5489692687988	26.3491516113281	26.4417877197266	26.1981868743896	26.1950721740723	26.1837978363037	26.3236961364746	26.1860122680664	26.3472766876221	26.2163238525391	26.210147857666	26.2224903106689
P0A894	RNase adapter protein RapZ	rapZ	15	68.7	0	202.68	415	27.4845447540283	27.2935123443604	27.360933303833	27.1179313659668	27.1506404876709	27.1249465942383	27.3710250854492	27.1571140289307	27.3680305480957	26.9831581115723	26.8456554412842	26.9445838928223	26.8131103515625	27.020622253418	26.8100490570068	26.5183486938477	26.5698299407959	26.8886699676514	27.3184661865234	27.5564727783203	27.40576171875	27.0888137817383	27.0514430999756	27.0484313964844	27.2120609283447	27.134672164917	27.0667133331299	27.4645862579346	27.4366664886475	27.3439273834229	27.1309471130371	27.1393642425537	27.1676788330078	26.919116973877	27.0686626434326	27.0268592834473	27.1175346374512	27.2123394012451	27.2124328613281	27.5585193634033	27.208251953125	27.3618545532227
P0A898	Endoribonuclease YbeY	ybeY	1	9.7	0	125.16	108	24.4986267089844	24.5691204071045	24.7290477752686	24.6752986907959	24.2123031616211	24.4016494750977	24.1310844421387	23.5666255950928	23.883716583252	24.0680065155029	24.1907653808594	24.4920387268066	25.0009708404541	25.0182666778564	24.7484245300293	24.7220287322998	24.1578464508057	NaN	25.0270709991455	25.0835094451904	25.2223606109619	23.988151550293	24.1716537475586	24.3020114898682	24.3250541687012	24.4474582672119	24.4950313568115	22.8554401397705	22.8994750976563	22.756010055542	24.6662788391113	24.5433902740479	24.7050895690918	24.8153839111328	25.0539512634277	24.6892318725586	23.7332439422607	23.6808891296387	23.6383209228516	23.8748340606689	23.6939182281494	24.0567245483398
P0A8A0	Probable transcriptional regulatory protein YebC	yebC	10	43.1	0	244.53	438	27.3096466064453	27.1442356109619	27.2660655975342	27.299201965332	27.4256649017334	27.5288009643555	26.9797821044922	26.9443607330322	27.0732669830322	26.7434253692627	26.9047203063965	27.0684566497803	27.163366317749	27.2360801696777	27.2169704437256	27.1714057922363	27.1597137451172	27.1282939910889	27.4102172851563	27.2828617095947	27.2662448883057	27.0386295318604	26.9920482635498	27.0312843322754	27.1197128295898	27.1534461975098	27.0541381835938	26.2176742553711	26.037036895752	26.2123203277588	27.3784866333008	27.3819541931152	27.3276596069336	27.5388240814209	27.5270118713379	27.4197292327881	26.5797462463379	26.5880641937256	26.5754241943359	26.8210430145264	26.677209854126	26.8303813934326
P0A8A2	Probable transcriptional regulatory protein YeeN	yeeN	8	43.7	0	255.77	241	26.2398529052734	26.0028800964355	26.2501564025879	25.8284454345703	25.9840068817139	25.7439632415771	25.5656681060791	25.6226005554199	25.7599201202393	25.5938301086426	26.0222949981689	25.8744583129883	26.2720413208008	25.888484954834	26.1323204040527	25.876895904541	25.8211631774902	25.7753505706787	26.2687797546387	26.1487808227539	26.0865898132324	25.7513637542725	25.6935195922852	25.4746627807617	25.4840984344482	25.6716060638428	25.6456775665283	24.9049968719482	24.6579647064209	24.65212059021	25.9016628265381	25.9224319458008	25.9546012878418	25.909740447998	26.0799942016602	25.9974212646484	25.2982749938965	25.1323013305664	25.5184841156006	25.9507369995117	25.8852291107178	25.9436016082764
P0A8A4	Phosphoenolpyruvate synthase regulatory protein	ppsR	12	60.3	0	85.135	239	26.1235466003418	26.0762462615967	25.4921607971191	25.8756065368652	25.716516494751	25.9081840515137	25.5948848724365	25.4683361053467	25.1850662231445	25.0860214233398	25.3291664123535	25.4710693359375	24.9346313476563	25.3334369659424	25.4829921722412	23.4642601013184	24.5876636505127	23.9235210418701	25.8616199493408	25.8272113800049	25.7375583648682	24.9512710571289	24.7149200439453	24.8443145751953	24.9658279418945	24.9045372009277	24.771577835083	25.2006015777588	25.4407901763916	25.0592842102051	25.5486621856689	25.3507709503174	25.3351764678955	25.6523933410645	25.6455383300781	25.4314785003662	25.4134483337402	25.466625213623	25.1892967224121	25.2584648132324	25.4006729125977	25.3538017272949
P0A8A8	Ribosome maturation factor RimP	rimP	6	34.7	0	20.73	142	24.6637287139893	24.6228790283203	24.7759532928467	24.755521774292	24.9791946411133	24.7309150695801	25.3838996887207	25.3145122528076	25.0771636962891	24.3168621063232	24.4637603759766	24.2697792053223	24.8741302490234	24.8077411651611	25.1337509155273	25.2374305725098	25.2513313293457	24.980676651001	24.6524486541748	24.4769802093506	24.7169628143311	25.3954849243164	25.1584625244141	25.6106262207031	25.36989402771	25.2618045806885	25.3563232421875	25.0566005706787	25.412576675415	24.9750442504883	24.7400569915771	24.6839962005615	24.6050682067871	24.7581672668457	24.9686870574951	25.0377082824707	23.8016376495361	23.5937747955322	24.2110404968262	25.2301902770996	25.7168579101563	25.3701610565186
P0A8B2	UPF0115 protein YfcN	yfcN	7	51.9	0	100.36	165	24.5702209472656	24.5384254455566	24.4892845153809	24.642017364502	24.6792240142822	24.4717826843262	24.439172744751	24.4137077331543	24.6277294158936	24.4719676971436	24.4386653900146	24.0477676391602	23.6881656646729	23.8987369537354	24.064474105835	23.8026237487793	23.581184387207	23.3439445495605	24.9029273986816	24.8624000549316	24.8748340606689	24.3440113067627	24.4781551361084	24.4272003173828	24.5349864959717	24.3755073547363	24.4565105438232	23.8825969696045	23.6236610412598	23.6148166656494	24.5716686248779	24.3344955444336	24.3762359619141	24.4706039428711	24.4867706298828	24.5286827087402	24.3770961761475	24.3546752929688	24.4458808898926	24.5770397186279	24.3179664611816	24.5770969390869
P0A8B5	Nucleoid-associated protein YbaB	ybaB	8	89	0	323.31	337	24.2126731872559	24.2778167724609	24.052417755127	24.65283203125	24.6492729187012	24.5658721923828	24.646089553833	24.7217674255371	24.6415767669678	23.7907428741455	23.5296955108643	23.7561321258545	24.5008773803711	24.2180805206299	24.3501625061035	24.8693370819092	25.1251831054688	24.8822708129883	23.9782333374023	23.3734512329102	23.7360343933105	24.1682147979736	24.2550830841064	24.2425632476807	24.3386497497559	24.2534961700439	24.172721862793	22.8226757049561	22.8678951263428	23.0605220794678	24.4628868103027	24.5599346160889	24.2990093231201	24.3815269470215	24.5031242370605	24.5705108642578	22.8753776550293	22.891357421875	23.1122093200684	24.5714378356934	24.6484489440918	24.5189342498779
P0A8C1	UPF0145 protein YbjQ	ybjQ	2	17.8	0	51.364	85	24.375904083252	24.2405986785889	24.1894836425781	24.2160091400146	24.3390579223633	24.4601402282715	24.6423473358154	24.528980255127	24.718635559082	24.6748142242432	24.6229343414307	24.6437244415283	25.2772483825684	24.8149948120117	24.9610652923584	25.6530780792236	25.5534439086914	25.7044315338135	24.4292449951172	23.9144248962402	24.2881355285645	24.2171192169189	23.9922218322754	24.3809986114502	24.2345447540283	24.1711196899414	24.383373260498	23.6311206817627	24.1295909881592	24.0742263793945	24.4508590698242	24.4589519500732	24.4254722595215	24.7243194580078	24.5647678375244	24.7002830505371	26.1141815185547	26.2402725219727	26.0485153198242	24.7566413879395	24.57080078125	24.7810173034668
P0A8D0	Transcriptional repressor NrdR	nrdR	10	66.4	0	61.261	239	25.798303604126	25.5659580230713	25.7556228637695	25.6801643371582	25.7516193389893	25.8438110351563	25.4094734191895	25.2365169525146	25.3732852935791	25.2979965209961	25.4778461456299	25.2644920349121	25.0976810455322	25.0432682037354	25.3527927398682	24.8748798370361	25.0273666381836	24.8138198852539	26.0101356506348	25.6872844696045	26.0462474822998	25.1481018066406	25.1046562194824	25.0201759338379	25.3020820617676	25.2893676757813	25.2466278076172	24.3493537902832	24.2161560058594	24.37424659729	25.6312866210938	25.5381298065186	25.4803142547607	25.6974487304688	25.7029781341553	25.5407619476318	25.3754081726074	25.4649753570557	25.1751232147217	25.1616172790527	25.0685386657715	24.9273700714111
P0A8D3	UPF0178 protein YaiI	yaiI	5	47.4	0	43.649	84	23.6206436157227	23.6705532073975	23.8141136169434	23.6056900024414	23.4324989318848	23.3867969512939	23.3351097106934	22.9959506988525	23.3122978210449	23.0530319213867	22.912088394165	22.9966068267822	22.8098812103271	22.5363521575928	22.6256237030029	22.662317276001	22.3576984405518	22.4288749694824	23.4058742523193	23.4166088104248	23.4052257537842	23.5826778411865	23.6191883087158	23.2585372924805	23.5343341827393	23.28883934021	23.4911823272705	22.1070938110352	22.2841014862061	NaN	23.4766712188721	23.6884841918945	23.2996387481689	23.3390579223633	23.4104118347168	23.6764831542969	23.2087802886963	23.7149200439453	23.2987995147705	23.2960014343262	22.8516330718994	23.0576496124268
P0A8D6	O-acetyl-ADP-ribose deacetylase	ymdB	11	96.6	0	223.74	183	24.9189357757568	24.4399337768555	24.5525074005127	24.3266315460205	24.2120800018311	24.3029880523682	23.61279296875	23.7396450042725	23.6642723083496	25.1900119781494	24.6576366424561	24.7822685241699	24.8467540740967	24.4815464019775	24.5588836669922	23.3455696105957	23.0238780975342	23.2184352874756	25.2823848724365	25.1439819335938	25.3343925476074	23.8639125823975	24.0701370239258	23.6073837280273	24.2834796905518	24.099006652832	24.03271484375	22.6860294342041	NaN	NaN	24.6994342803955	24.3928356170654	24.6286201477051	24.4137706756592	24.1334381103516	24.2793750762939	24.4011936187744	24.2102966308594	24.4059391021729	23.4118328094482	23.7808666229248	23.6312313079834
P0A8E1	UPF0227 protein YcfP	ycfP	12	78.9	0	262.83	698	27.3377304077148	27.2798538208008	27.3219947814941	27.5998153686523	27.6835136413574	27.655740737915	27.5503215789795	27.5718860626221	27.4529342651367	27.8374366760254	27.7467594146729	27.8781833648682	27.7042465209961	27.7073440551758	27.6482849121094	27.2263736724854	27.2373561859131	27.1043968200684	28.7425575256348	28.7865295410156	28.8472080230713	28.0735740661621	28.1207008361816	28.0329666137695	28.0949668884277	28.1208000183105	28.2820224761963	26.2351303100586	26.2466087341309	26.4225082397461	27.5027141571045	27.4712696075439	27.4950313568115	27.8181190490723	27.7264385223389	27.7856884002686	28.0290222167969	28.2820663452148	28.0928516387939	27.1119747161865	27.105094909668	27.2717742919922
P0A8E7	UPF0234 protein YajQ	yajQ	15	73.6	0	323.31	737	28.1447219848633	28.1775493621826	28.0309162139893	28.1628856658936	28.2088565826416	28.1964340209961	27.6751232147217	27.6200981140137	27.7742328643799	28.1558589935303	27.9724063873291	27.9858741760254	28.4302177429199	28.4151020050049	28.3515281677246	28.0445289611816	28.1093864440918	28.024377822876	28.1417045593262	28.2968406677246	28.1800651550293	27.6150550842285	27.7098426818848	27.8175086975098	27.9588108062744	28.0270709991455	27.8382186889648	26.852933883667	26.629508972168	26.5117893218994	28.1858882904053	28.2676734924316	28.2727088928223	28.2015838623047	28.2774620056152	28.288064956665	27.304084777832	27.3532123565674	27.4865417480469	28.0167484283447	28.1359443664551	27.9134788513184
P0A8F0	Uracil phosphoribosyltransferase	upp	14	82.7	0	323.31	814	27.7557640075684	27.8993129730225	27.9163856506348	27.7280616760254	27.8031044006348	27.945198059082	27.614070892334	27.62233543396	27.5975437164307	27.7272834777832	27.6537609100342	27.4463214874268	27.6297874450684	27.4837760925293	27.51442527771	27.5035495758057	27.581901550293	27.4167537689209	29.2153739929199	29.2580432891846	29.3049335479736	28.2153968811035	28.1654281616211	28.2161846160889	28.1563415527344	28.2758197784424	28.2735996246338	26.8335208892822	26.7662296295166	26.8145790100098	27.5564727783203	27.548412322998	27.5403785705566	27.6954441070557	27.5636920928955	27.5672512054443	26.9738845825195	26.7692604064941	26.9976577758789	27.5093002319336	27.7060928344727	27.6051959991455
P0A8F4	Uridine kinase	udk	10	62	0	207.84	303	25.4511108398438	25.3776264190674	25.5357284545898	25.8639602661133	25.968994140625	25.9704875946045	26.5352401733398	26.2883987426758	26.2767868041992	24.8677349090576	25.2067623138428	25.3773612976074	24.7426280975342	24.8891124725342	24.6094150543213	25.787109375	25.7850894927979	25.2713832855225	26.0648441314697	26.1753711700439	26.0369110107422	25.9280471801758	26.1649188995361	26.1005706787109	25.7381496429443	26.0816822052002	25.9635810852051	24.881103515625	25.234619140625	24.9032039642334	25.5561370849609	25.514274597168	25.6392040252686	25.5034580230713	25.3939476013184	25.491886138916	25.5309467315674	25.4317646026611	25.4741058349609	25.7444515228271	25.6304817199707	25.675594329834
P0A8F8	UvrABC system protein B	uvrB	29	53	0	167.31	441	26.2517108917236	26.1653614044189	26.09006690979	26.108570098877	26.1176719665527	26.3247623443604	26.0463943481445	26.0517959594727	25.8265800476074	26.318172454834	26.1498851776123	26.030611038208	26.2987995147705	26.4494113922119	26.4404258728027	26.0251502990723	26.106294631958	25.8687019348145	26.3440952301025	26.5560646057129	26.6100635528564	25.81711769104	25.8107604980469	25.7113018035889	25.9131011962891	26.00071144104	26.0508003234863	25.4807147979736	25.3244705200195	25.6854667663574	25.8734493255615	26.0166530609131	26.0639610290527	26.1096858978271	26.0857582092285	26.0008411407471	25.9016857147217	26.0870552062988	25.9201164245605	26.1033554077148	26.0814380645752	26.1109600067139
P0A8G0	UvrABC system protein C	uvrC	27	56.7	0	323.31	688	26.63796043396	26.717903137207	26.6738433837891	26.8356914520264	26.8075942993164	26.7780628204346	26.7276725769043	26.7214279174805	26.8545989990234	26.6533508300781	26.5082721710205	26.4601249694824	26.4353618621826	26.3303298950195	26.2233200073242	26.1444110870361	26.235933303833	26.3939800262451	26.5016059875488	26.5642147064209	26.5837688446045	26.2718639373779	26.2801189422607	26.3373394012451	26.6408596038818	26.5572185516357	26.4688034057617	26.6351947784424	26.4433059692383	26.4870014190674	26.7623062133789	26.7886791229248	26.5817584991455	26.8426609039307	26.88623046875	26.8111515045166	26.7403392791748	26.7382793426514	26.6271457672119	26.5917778015137	26.5981826782227	26.3369312286377
P0A8G6	NAD(P)H dehydrogenase (quinone)	wrbA	10	61.6	0	323.31	385	26.9875011444092	27.1469554901123	26.9877185821533	26.9530487060547	26.8773632049561	27.0517539978027	27.1478290557861	27.1752185821533	27.0607490539551	27.7367324829102	27.85768699646	27.7599582672119	27.6910572052002	27.8430805206299	28.0472888946533	27.2879772186279	27.4024314880371	27.4718132019043	28.3277015686035	28.3336429595947	28.2733325958252	28.2627544403076	28.2294025421143	28.2782154083252	28.7524490356445	28.6033935546875	28.6459865570068	26.4826393127441	26.5537223815918	25.1735229492188	27.1451110839844	27.0615730285645	27.0322303771973	26.810661315918	26.9679622650146	26.9117088317871	26.1438064575195	26.0164833068848	26.240234375	27.0921459197998	27.1474418640137	27.2176189422607
P0A8H6	Der GTPase-activating protein YihI	yihI	7	46.2	0	99.053	159	23.5340957641602	23.2036819458008	23.3370170593262	23.1474952697754	22.949275970459	23.1305656433105	23.2533378601074	22.7080936431885	NaN	23.8121566772461	23.5957107543945	23.5073642730713	23.9948997497559	23.7250480651855	23.5519199371338	23.0744400024414	23.9131469726563	23.2930564880371	23.0677108764648	23.8872528076172	23.712194442749	23.400411605835	22.531005859375	22.9986400604248	22.441822052002	23.3397369384766	22.8352241516113	22.6746520996094	23.1108245849609	23.1950531005859	23.5101451873779	23.3571624755859	23.2264251708984	22.6129722595215	23.1541728973389	22.8427619934082	NaN	23.2336101531982	22.8467826843262	23.9633159637451	23.8505268096924	23.5208530426025
P0A8H8	DNA gyrase inhibitor YacG	yacG	3	43.1	0	6.5133	34	21.2495670318604	20.950345993042	21.3331985473633	20.5836181640625	21.2477722167969	NaN	20.5703372955322	NaN	NaN	20.0845947265625	21.0311336517334	20.9852352142334	21.084400177002	NaN	NaN	NaN	NaN	NaN	NaN	21.4634857177734	21.3740615844727	20.5825176239014	20.9909229278564	21.4479866027832	21.0281009674072	21.0877056121826	20.844295501709	NaN	NaN	NaN	21.1435146331787	20.5206604003906	20.0935211181641	20.9934139251709	20.5526237487793	20.8070335388184	NaN	NaN	NaN	NaN	NaN	NaN
P0A8I1	Putative Holliday junction resolvase	yqgF	3	24.6	0.0024131	3.0244	8	21.4541263580322	20.7875576019287	21.216911315918	NaN	20.9490623474121	20.6505336761475	NaN	20.5651397705078	20.564302444458	21.1636772155762	21.4037971496582	20.8656692504883	20.877025604248	21.1348323822021	20.9597835540771	21.4346122741699	21.1996440887451	NaN	20.4814834594727	21.2690505981445	20.8415336608887	20.2783260345459	20.5671844482422	20.2855701446533	20.7588176727295	20.2726440429688	20.3404979705811	20.7029476165771	NaN	NaN	21.1120338439941	21.1616477966309	20.8276462554932	20.906831741333	20.7339687347412	20.8578720092773	20.6321849822998	NaN	20.6232814788818	NaN	20.290189743042	20.5876522064209
P0A8I3	UPF0246 protein YaaA	yaaA	16	81.8	0	323.31	385	27.020092010498	26.8572120666504	26.9660930633545	26.5720157623291	26.5939159393311	26.631175994873	26.2580528259277	26.4181213378906	26.282506942749	26.436824798584	26.6328411102295	26.5099487304688	26.4097480773926	26.4903564453125	26.4215126037598	26.1796855926514	24.8040027618408	26.044059753418	26.6639728546143	26.8656139373779	26.7121410369873	25.8667449951172	26.1757698059082	25.8959445953369	25.8580417633057	25.8331604003906	25.8147010803223	25.2783126831055	25.5204029083252	25.5904941558838	26.497013092041	26.6271457672119	26.3736820220947	26.6059722900391	26.5244140625	26.4964809417725	26.9371929168701	27.2510604858398	26.9366321563721	26.1659355163574	26.4218978881836	26.16188621521
P0A8I5	tRNA (guanine-N(7)-)-methyltransferase	trmB	10	45.2	0	57.3	474	25.6582355499268	25.8480930328369	25.7406749725342	25.7830677032471	25.9691047668457	25.9554901123047	25.083345413208	25.6928806304932	25.447868347168	26.2434902191162	26.081111907959	25.9204349517822	25.9132614135742	26.1276054382324	26.2904739379883	25.5470428466797	25.7276992797852	25.7483215332031	26.4129486083984	26.4407253265381	26.4089870452881	25.22438621521	25.0687446594238	25.4874458312988	25.3343257904053	25.3499603271484	25.1889572143555	25.4548473358154	25.5476608276367	25.6970767974854	25.997486114502	25.7908916473389	25.8053817749023	26.1943778991699	26.0597171783447	26.1300430297852	26.0701370239258	26.0669593811035	25.9361820220947	25.4294357299805	25.7589054107666	25.6806735992432
P0A8I8	Ribosomal RNA large subunit methyltransferase H	rlmH	9	77.4	0	52.128	78	23.7935237884521	24.3238868713379	23.4164791107178	23.4044456481934	23.4661273956299	23.5184535980225	23.1331405639648	22.4390335083008	23.1315860748291	24.3841648101807	23.7512359619141	24.0371627807617	24.173942565918	24.2501754760742	24.6099224090576	23.2289352416992	23.1547908782959	23.1909160614014	23.7578620910645	23.9894523620605	23.7088298797607	23.1955051422119	23.0040512084961	22.4104633331299	22.5618343353271	22.3218231201172	22.6215839385986	23.658073425293	22.3878231048584	23.0961933135986	22.9422054290771	22.7582893371582	22.9331722259521	23.4798812866211	23.0488319396973	22.9623107910156	22.8259201049805	23.6418514251709	23.497896194458	23.2994995117188	23.5273113250732	22.5238704681396
P0A8J4	UPF0250 protein YbeD	ybeD	5	88.5	0	54.049	162	24.8891582489014	24.326150894165	24.5082111358643	24.4980182647705	24.5330867767334	24.2694225311279	24.4812984466553	24.4710369110107	24.2111892700195	25.6632957458496	25.6564922332764	25.7339687347412	25.8748340606689	25.9325828552246	26.247896194458	24.250825881958	25.4279670715332	25.2031059265137	25.5592918395996	25.6924018859863	25.6916561126709	24.035737991333	23.909854888916	23.5794582366943	24.2250862121582	24.3090400695801	24.3508377075195	23.3947982788086	22.6642723083496	23.8001556396484	24.7423706054688	24.6925868988037	25.1502342224121	25.0878849029541	25.1918201446533	25.3799743652344	24.8609809875488	25.1172771453857	24.9980030059814	24.2846794128418	24.6071014404297	24.5616836547852
P0A8J8	ATP-dependent RNA helicase RhlB	rhlB	31	81.5	0	323.31	1917	29.7077388763428	29.6559791564941	29.6975345611572	29.4912128448486	29.3336219787598	29.4178810119629	29.4000911712646	29.4485092163086	29.4212551116943	29.5837326049805	29.5744857788086	29.4476432800293	29.395112991333	29.4599838256836	29.4145584106445	29.0803508758545	29.1328830718994	29.0833206176758	29.6672267913818	29.5600872039795	29.4053153991699	29.1808471679688	29.1891689300537	29.2222328186035	29.2080879211426	29.1791400909424	29.2197647094727	29.3862171173096	29.4763202667236	29.5336170196533	29.1536865234375	29.1634616851807	29.1938743591309	29.3116188049316	29.3716697692871	29.2516479492188	29.5697326660156	29.6002941131592	29.5582447052002	29.4021453857422	29.4207935333252	29.4138717651367
P0A8K1	Phosphatidylserine decarboxylase proenzyme;Phosphatidylserine decarboxylase alpha chain;Phosphatidylserine decarboxylase beta chain	psd	12	50.9	0	54.104	243	25.1484107971191	25.2292366027832	25.3180694580078	25.8269920349121	25.4232940673828	25.1149368286133	25.2674236297607	25.3413677215576	25.3259449005127	24.6579093933105	25.0517959594727	25.4024963378906	25.3908042907715	25.2810745239258	25.3688621520996	25.557804107666	25.6269493103027	25.6796264648438	25.0013999938965	24.4495372772217	24.5018501281738	25.1645355224609	25.2990798950195	25.1990661621094	25.4596710205078	25.2967720031738	25.3289947509766	25.4774131774902	25.2177104949951	25.1137847900391	25.5663356781006	25.5582122802734	25.1412563323975	25.3500957489014	25.1598873138428	25.2258224487305	24.9387645721436	24.4914283752441	25.0959930419922	25.1569595336914	24.9955463409424	24.8063659667969
P0A8L1	Serine--tRNA ligase	serS	31	81.9	0	323.31	2439	31.3379859924316	31.2639961242676	31.2632694244385	31.2680187225342	31.1636295318604	31.2637176513672	31.1824588775635	31.1740283966064	31.1663265228271	31.0498600006104	31.0167751312256	30.988883972168	30.6793422698975	30.5803756713867	30.5773162841797	30.5329685211182	30.5994777679443	30.5131454467773	31.4724235534668	31.4764366149902	31.6506576538086	31.0880317687988	31.1197872161865	31.0832195281982	31.0949668884277	31.0959720611572	31.0564651489258	30.6790904998779	30.7201232910156	30.7969932556152	31.1791400909424	31.0540084838867	31.1326503753662	31.1024322509766	31.1021823883057	31.0862598419189	30.9832534790039	30.8943920135498	30.8038578033447	30.9517154693604	30.9255676269531	30.89475440979
P0A8M0	Asparagine--tRNA ligase	asnS	35	78.1	0	323.31	2399	31.3052501678467	31.2541160583496	31.3293495178223	31.5325031280518	31.6205615997314	31.6443538665771	31.4070987701416	31.4369831085205	31.3650493621826	30.8609752655029	30.7029762268066	30.8353748321533	31.3364963531494	31.3191547393799	31.2881298065186	30.7219161987305	30.7335186004639	30.6440105438232	31.0113201141357	30.9107074737549	30.9461479187012	30.4031429290771	30.455228805542	30.4715995788574	30.4585571289063	30.458459854126	30.4456901550293	30.6176319122314	30.6802654266357	30.7447090148926	31.5375576019287	31.513334274292	31.5191116333008	31.5095634460449	31.4397602081299	31.434103012085	31.1462516784668	31.1740283966064	31.2125720977783	31.2779712677002	31.3013286590576	31.2355766296387
P0A8M3	Threonine--tRNA ligase	thrS	47	73.4	0	323.31	2678	29.4865016937256	29.5197200775146	29.4061660766602	29.7284526824951	29.7259349822998	29.7327919006348	29.6110668182373	29.686372756958	29.6919059753418	29.22607421875	29.3288154602051	29.4323310852051	29.5682468414307	29.5542602539063	29.5902614593506	29.2155590057373	29.1074676513672	29.2150974273682	30.1469802856445	30.0151805877686	29.9864444732666	29.6493644714355	29.6418762207031	29.6718883514404	29.7578792572021	29.7053680419922	29.749095916748	29.5358428955078	29.5560722351074	29.5511646270752	29.6568164825439	29.6673622131348	29.6201152801514	29.7111892700195	29.6900081634521	29.7632884979248	29.3198661804199	29.3540744781494	29.3673439025879	29.7493991851807	29.7530555725098	29.7774353027344
P0A8M6	UPF0265 protein YeeX	yeeX	8	59.6	0	98.222	606	26.6746520996094	26.8507900238037	26.8885536193848	28.9793472290039	29.1090869903564	29.1721687316895	27.450496673584	27.3511924743652	27.5607795715332	27.8046436309814	27.4293403625488	27.4231815338135	28.0647621154785	28.1809196472168	27.9851150512695	27.3606815338135	27.2922840118408	27.3929653167725	27.9586448669434	28.0766353607178	27.9810352325439	28.1337909698486	27.8674411773682	27.9690608978271	28.0125999450684	27.9819622039795	28.0102005004883	27.0719375610352	26.9070148468018	27.0824337005615	28.3043022155762	27.7779369354248	28.1472949981689	27.2739105224609	27.4938106536865	27.5770835876465	27.0408248901367	27.3991737365723	26.9389877319336	27.6423759460449	27.6720905303955	27.7539806365967
P0A8N0	Macrodomain Ter protein	matP	7	40	0	27.542	64	24.2656364440918	24.1752376556396	23.9066486358643	24.0041885375977	24.0925693511963	24.3510398864746	24.2684936523438	24.2897529602051	23.9115028381348	23.0559787750244	24.0761051177979	22.6340923309326	23.8957824707031	23.5706844329834	23.5156898498535	23.1266174316406	22.9238109588623	NaN	24.6253337860107	23.7086200714111	24.2351303100586	23.289119720459	23.3683967590332	23.5718421936035	23.4832077026367	23.6000289916992	23.5817584991455	23.5474548339844	NaN	23.534215927124	24.5228290557861	23.9565982818604	23.9334602355957	25.0744304656982	24.9003047943115	24.4422779083252	23.9199810028076	23.8818511962891	23.2329368591309	23.3104953765869	22.9598369598389	23.2944583892822
P0A8N3	Lysine--tRNA ligase	lysS	40	81.2	0	323.31	2402	30.1335697174072	30.1077423095703	30.1322212219238	30.0393085479736	30.0023612976074	30.0717601776123	29.9406967163086	29.8617153167725	29.9099922180176	29.9517154693604	29.9863090515137	29.953104019165	30.1058692932129	30.0445289611816	30.0654811859131	29.9474010467529	29.8844985961914	29.8641681671143	29.8895263671875	29.8203582763672	29.802303314209	29.5347499847412	29.6087589263916	29.6453666687012	29.6035346984863	29.5897808074951	29.6503925323486	29.2326068878174	29.2420902252197	29.2358055114746	29.9184055328369	29.8695163726807	29.8666896820068	29.7465515136719	29.7519550323486	29.8037052154541	29.574577331543	29.5344352722168	29.43581199646	29.801778793335	29.8007774353027	29.8481197357178
P0A8N5	Lysine--tRNA ligase, heat inducible	lysU	37	67.9	0	276.39	1348	27.7949504852295	27.9704875946045	27.90305519104	28.1965732574463	28.1159477233887	28.2462196350098	27.7763690948486	27.5702934265137	27.6365795135498	28.2764854431152	28.1752185821533	28.2136840820313	28.4394416809082	28.4895305633545	28.3459148406982	28.8150672912598	28.7268943786621	28.7545852661133	27.8487014770508	27.8617744445801	27.8678531646729	27.817325592041	27.9403324127197	27.8546581268311	27.8721466064453	27.8673820495605	27.9320755004883	27.413610458374	27.4544239044189	27.4210147857666	28.2537212371826	28.1180286407471	28.2208042144775	28.0484848022461	28.1079406738281	27.9977645874023	27.5692806243896	27.3932113647461	27.5129947662354	27.8982753753662	28.0114803314209	28.0651741027832
P0A8P3	Probable Fe(2+)-trafficking protein	yggX	12	96.7	0	131.92	370	26.5043067932129	27.1175346374512	26.5153274536133	26.4451065063477	26.7281913757324	26.5160045623779	25.889274597168	26.0744724273682	26.0773677825928	26.6293697357178	26.6881923675537	26.7597694396973	26.8395404815674	26.6285362243652	26.5336360931396	26.0066299438477	25.9241104125977	26.0694198608398	27.1208000183105	27.1280975341797	26.9636688232422	25.7045631408691	25.7637500762939	25.8729572296143	25.5296649932861	25.588207244873	25.6113586425781	26.1331043243408	25.0338478088379	25.0732460021973	26.6466388702393	26.7034549713135	26.2026023864746	27.0453109741211	26.6455383300781	26.9269409179688	25.3672313690186	25.4171886444092	25.7147636413574	25.9800453186035	25.9037551879883	26.090087890625
P0A8P8	Tyrosine recombinase XerD	xerD	6	26.8	0	115.47	17	21.398796081543	22.0161437988281	22.5629997253418	21.8860626220703	21.8424549102783	21.9309196472168	NaN	NaN	22.0244178771973	NaN	20.1262855529785	NaN	21.4410610198975	21.3792533874512	21.2759418487549	NaN	NaN	NaN	22.09934425354	21.8587436676025	22.2461490631104	22.5963249206543	NaN	21.9687404632568	21.7522583007813	21.9240474700928	21.5924510955811	NaN	NaN	NaN	21.1752376556396	21.4276218414307	21.2501449584961	21.3021240234375	21.9596424102783	21.2131786346436	21.5497608184814	21.6367511749268	21.6557388305664	NaN	NaN	NaN
P0A8Q0	Fumarate reductase subunit C	frdC	3	19.8	0.0019455	3.3345	22	20.4019756317139	NaN	NaN	NaN	NaN	NaN	NaN	NaN	NaN	NaN	NaN	NaN	NaN	NaN	NaN	NaN	NaN	NaN	22.4306621551514	23.0617580413818	23.1551151275635	22.7491512298584	22.7882347106934	22.3837947845459	NaN	NaN	22.1601104736328	NaN	20.008264541626	NaN	NaN	NaN	NaN	NaN	NaN	NaN	NaN	NaN	NaN	NaN	NaN	NaN
P0A8Q6	ATP-dependent Clp protease adapter protein ClpS	clpS	4	45.3	0	48.422	42	22.4274940490723	22.2453365325928	23.2418212890625	23.0110492706299	23.012975692749	22.5221462249756	22.6107444763184	22.3654098510742	22.0953578948975	21.06032371521	22.8002166748047	22.522481918335	22.6857299804688	23.2546501159668	23.2266445159912	NaN	22.5775928497314	NaN	22.7676334381104	22.563627243042	22.5612983703613	22.1822566986084	22.1074771881104	22.5159778594971	22.3429412841797	22.3327617645264	22.3573760986328	20.6100006103516	21.3145122528076	NaN	22.545618057251	22.7563362121582	22.3726806640625	22.4906940460205	22.7543392181396	22.1199703216553	22.530029296875	22.2642478942871	22.2002429962158	22.2105941772461	22.9219417572021	22.3858242034912
P0A8R0	Regulator of ribonuclease activity A	rraA	6	48.4	0	29.423	186	25.4675598144531	25.4619522094727	25.6298427581787	25.4593887329102	25.5292186737061	25.5047302246094	24.8033142089844	25.320894241333	24.9441375732422	25.2568836212158	25.1943397521973	24.4155139923096	26.1090278625488	26.1584243774414	25.8759822845459	25.4378395080566	25.3817234039307	24.9415435791016	25.1515884399414	25.9308471679688	25.546630859375	25.9528045654297	25.5510997772217	25.738073348999	25.9077491760254	25.9095802307129	25.8347988128662	24.448844909668	24.0538272857666	24.063570022583	25.3254318237305	25.4343452453613	25.4002170562744	25.5730571746826	25.7310962677002	25.4442691802979	24.2461204528809	24.4916114807129	24.3763675689697	25.1741714477539	26.1331443786621	25.1000900268555
P0A8R7	UPF0283 membrane protein YcjF	ycjF	11	48.7	0	134.55	157	23.7799663543701	23.5676708221436	23.8033142089844	23.8481407165527	23.7613162994385	23.9874591827393	23.1678924560547	22.8225021362305	23.3762359619141	25.4024639129639	25.2669944763184	25.6114711761475	25.2492713928223	24.9309368133545	25.4913349151611	24.9920043945313	24.822696685791	24.7896499633789	23.9411849975586	23.3643951416016	23.5639533996582	22.7531566619873	22.7541961669922	22.8908557891846	22.4153709411621	22.3074970245361	22.6619033813477	23.8466110229492	23.9680709838867	23.2579612731934	23.8301639556885	23.6397552490234	23.8904113769531	23.9304866790771	24.1245517730713	24.1276245117188	23.2402648925781	23.3273162841797	23.4451847076416	23.5935459136963	23.5946846008301	23.7052478790283
P0A8R9	HTH-type transcriptional regulator HdfR	hdfR	10	40.9	0	111.64	276	25.1500396728516	25.2340335845947	25.1158084869385	25.0388793945313	25.2566661834717	25.1983547210693	24.9891929626465	25.3524551391602	24.9750442504883	24.583309173584	24.4013252258301	24.447078704834	24.6926403045654	24.5069408416748	24.5342750549316	24.5842266082764	24.7856636047363	24.4974708557129	24.2389965057373	24.4344081878662	24.3517818450928	24.7203063964844	24.4507961273193	24.6026363372803	24.6196937561035	24.650203704834	24.4605770111084	25.1503887176514	25.0698509216309	25.371955871582	24.8062171936035	25.1807098388672	24.9609336853027	24.9071979522705	24.8775978088379	24.6740608215332	25.2555141448975	25.0001106262207	25.3484420776367	25.0181407928467	25.1938514709473	25.1350440979004
P0A8S1	HTH-type transcriptional regulator ArgP	argP	12	43.4	0	87.923	409	26.7596416473389	26.7421398162842	26.6437511444092	26.4356803894043	26.4259357452393	26.3947486877441	26.4353618621826	26.3965473175049	26.5076217651367	26.1676597595215	26.0506763458252	26.2386684417725	26.05934715271	26.0974807739258	26.2166557312012	25.2596874237061	25.4522113800049	25.7492942810059	26.3326358795166	26.992805480957	26.7935237884521	26.1960868835449	26.2818355560303	26.1265621185303	26.3424854278564	26.2876586914063	26.083833694458	25.8939323425293	26.0793838500977	26.3213939666748	26.4661750793457	26.2780475616455	26.4048843383789	26.5108852386475	26.7683773040771	26.5860614776611	26.373218536377	26.2664756774902	26.5470294952393	26.144079208374	26.135591506958	26.045747756958
P0A8T1	Ribosomal protein L11 methyltransferase	prmA	10	44.4	0	62.156	122	25.5444221496582	25.26198387146	25.6723079681396	25.3274536132813	25.0307788848877	25.150426864624	25.1248664855957	25.1381340026855	25.1190986633301	24.9007186889648	24.6741676330566	24.7209854125977	24.5513916015625	24.9291763305664	24.7871589660645	24.4180908203125	24.3271789550781	24.6658992767334	25.0909156799316	25.661828994751	25.505973815918	24.5994033813477	24.8891124725342	24.7221851348877	24.7087249755859	24.7629890441895	24.7377376556396	23.5208530426025	24.032377243042	23.7600994110107	25.0333862304688	25.3543739318848	25.1235256195068	25.2560195922852	24.9767932891846	25.1246299743652	24.6472969055176	24.1181488037109	24.3951263427734	24.8169479370117	25.0632400512695	25.0115871429443
P0A8T7	DNA-directed RNA polymerase subunit beta	rpoC	109	78.7	0	323.31	8221	32.1078987121582	32.0306205749512	32.0064468383789	31.5236053466797	31.558235168457	31.5263137817383	31.2244644165039	31.2431468963623	31.2169132232666	32.2691078186035	32.2380294799805	32.227481842041	32.181453704834	32.1396522521973	32.1257705688477	31.1292762756348	31.0618171691895	31.1067428588867	33.0872573852539	33.0825538635254	33.0461578369141	31.8250980377197	31.8339061737061	31.8153953552246	31.4417896270752	31.4148292541504	31.4454936981201	32.292552947998	32.3058471679688	32.3337287902832	31.7558917999268	31.7339630126953	31.7272834777832	31.8737525939941	31.8710746765137	31.842098236084	32.0271644592285	32.0171394348145	31.9994068145752	31.3613929748535	31.3884868621826	31.3777732849121
P0A8U0	Protein Syd	syd	5	38.7	0	10.936	22	24.0797710418701	24.0584583282471	24.4328804016113	23.7374801635742	24.0203876495361	23.5101451873779	24.2395801544189	23.7256717681885	23.6227684020996	23.8254165649414	24.4699821472168	23.2829151153564	23.4324989318848	23.286584854126	22.68874168396	23.1457080841064	23.3963680267334	23.196870803833	24.9802398681641	24.8438835144043	24.9384498596191	23.8740825653076	23.4914283752441	23.7999591827393	23.8114700317383	24.7618751525879	24.1476345062256	22.6889762878418	22.9088306427002	22.8498783111572	23.4063930511475	23.910587310791	23.5902366638184	24.0064163208008	23.8527183532715	24.6447143554688	23.9157028198242	23.8799819946289	23.8919868469238	23.2018432617188	23.2227897644043	23.5213317871094
P0A8U2	UPF0294 protein YafD	yafD	5	27.1	0.00050813	5.2694	114	25.4166412353516	25.8587532043457	25.4093437194824	25.4810829162598	25.3301239013672	25.1048965454102	25.4026260375977	NaN	NaN	26.6745185852051	26.1762084960938	26.6596260070801	25.9127368927002	26.5127391815186	26.3143577575684	27.2112255096436	NaN	26.1193370819092	26.527624130249	26.5978984832764	26.5594825744629	26.2354583740234	26.1578464508057	26.3781719207764	26.2955455780029	26.5261173248291	26.2895946502686	26.3730850219727	26.860767364502	25.7376346588135	25.2240924835205	25.1294727325439	24.9402885437012	24.9569072723389	25.6027202606201	25.3471240997314	24.7943172454834	24.8988285064697	25.1867294311523	26.1052360534668	26.239688873291	26.382698059082
P0A8U6	Met repressor	metJ	4	59	0	8.8006	22	22.5924968719482	22.3449726104736	NaN	20.8744029998779	21.7631206512451	21.2569541931152	NaN	21.7472267150879	NaN	21.8324451446533	22.7929077148438	23.1559638977051	21.8388824462891	NaN	22.7465076446533	21.613826751709	22.7076511383057	NaN	23.1683216094971	23.0878353118896	23.061824798584	21.0992469787598	21.1562881469727	21.3874816894531	21.2304019927979	20.7052268981934	20.6179122924805	NaN	NaN	NaN	21.3255882263184	21.2201042175293	21.5750560760498	NaN	21.2631587982178	21.2280559539795	20.3587455749512	NaN	20.694299697876	21.566951751709	21.2208137512207	21.8800945281982
P0A8V0	Ribonuclease BN	rbn	10	50.8	0	119.73	102	23.2194995880127	23.3102188110352	23.2992191314697	23.3440799713135	23.4548797607422	23.1503963470459	23.3729190826416	NaN	22.6726474761963	22.9656600952148	21.9833927154541	23.0431175231934	22.6629467010498	23.7046146392822	22.6940231323242	NaN	22.874195098877	NaN	24.8170948028564	24.5899505615234	24.7619247436523	22.9526214599609	23.7628383636475	23.3879814147949	23.0282192230225	22.9303588867188	23.635555267334	23.5673236846924	23.6806735992432	24.4835147857666	23.3564910888672	22.8178062438965	22.8963184356689	23.5094203948975	23.5788822174072	23.3205852508545	22.7342796325684	23.5155696868896	22.7920951843262	22.5419845581055	22.2124366760254	21.4133834838867
P0A8V2	DNA-directed RNA polymerase subunit beta	rpoB	99	76.8	0	323.31	8242	31.9758949279785	31.9429359436035	31.9209632873535	32.0434875488281	32.0141487121582	31.9442977905273	32.0291404724121	32.0201263427734	32.0139503479004	31.8672485351563	31.8745231628418	31.8855476379395	32.0400924682617	32.0173416137695	31.9927043914795	31.5325508117676	31.4810161590576	31.4982414245605	32.6833839416504	32.6891059875488	32.712947845459	32.4409980773926	32.4549827575684	32.4533424377441	32.4356689453125	32.4713325500488	32.3906402587891	32.5804862976074	32.6495666503906	32.6067314147949	31.9295234680176	31.9293479919434	31.9069499969482	31.8112659454346	31.8086223602295	31.7943992614746	31.9160575866699	31.8807754516602	31.8573093414307	32.1686897277832	32.1999931335449	32.2357215881348
P0A8V6	Fatty acid metabolism regulator protein	fadR	9	59	0	36.729	143	24.5186939239502	24.8327732086182	24.7780628204346	24.3632583618164	24.1355533599854	24.2382678985596	24.286584854126	24.2283935546875	23.8448886871338	24.1812419891357	24.0680885314941	24.0092391967773	24.357967376709	24.5261173248291	24.6481761932373	24.0539093017578	24.1395397186279	24.1447601318359	24.6967849731445	24.693172454834	24.7776107788086	24.4179611206055	24.6933326721191	24.6196937561035	24.4453754425049	24.5575408935547	24.5673236846924	23.3532638549805	23.0009784698486	23.7694110870361	24.4072380065918	24.0974807739258	23.9115028381348	23.9476184844971	24.1218681335449	24.3442153930664	24.3907375335693	24.1820755004883	24.0627460479736	24.1619243621826	24.2111892700195	24.3022212982178
P0A8W0	Transcriptional regulator NanR	nanR	9	49.8	0	257.73	225	24.9218883514404	25.0862255096436	25.1137447357178	24.5928611755371	24.5786533355713	24.453498840332	24.1277828216553	24.1986541748047	24.0167388916016	25.061222076416	24.7558269500732	24.626838684082	25.1793823242188	24.8891124725342	24.7294635772705	24.2679233551025	24.3084144592285	24.3533973693848	24.6892852783203	24.7369117736816	24.7586250305176	24.0118007659912	24.0625820159912	22.973705291748	24.0600261688232	23.9846801757813	23.9419002532959	22.9335155487061	23.064754486084	23.3056335449219	24.2944583892822	24.3673973083496	24.3942108154297	24.4000225067139	24.5775585174561	24.5201930999756	23.7909412384033	24.3131294250488	24.0488471984863	24.1767597198486	24.1927223205566	24.1692848205566
P0A8W5	UPF0301 protein YqgE	yqgE	8	59.4	0	31.966	110	24.0730838775635	23.8663673400879	23.9277763366699	24.1701259613037	23.6400871276855	24.1973056793213	24.1396961212158	NaN	22.9858264923096	25.3461437225342	25.3871917724609	24.9757881164551	24.9955024719238	24.7680988311768	24.6506977081299	23.3828449249268	23.5022735595703	NaN	24.9477081298828	24.933910369873	25.2807922363281	24.0343112945557	22.4486923217773	23.4127388000488	NaN	23.7592868804932	23.7942180633545	24.0940208435059	25.008939743042	25.1159687042236	24.7853145599365	24.8240566253662	24.7124042510986	25.392671585083	24.8983688354492	25.3382415771484	24.184196472168	24.1854057312012	24.4621391296387	23.2019634246826	23.6267833709717	23.7232780456543
P0A8W8	UPF0304 protein YfbU	yfbU	15	76.2	0	297.8	756	27.5862770080566	27.5285034179688	27.5564002990723	27.5065021514893	27.4046249389648	27.4462432861328	27.3567428588867	27.3009471893311	27.3449420928955	28.100040435791	28.0913887023926	28.0463008880615	28.0397796630859	28.0206756591797	28.0619850158691	28.0784168243408	27.7289066314697	27.7869968414307	28.7769012451172	28.5776958465576	28.5292110443115	27.5464992523193	27.5531806945801	27.7422695159912	27.6216373443604	27.7238388061523	27.7911033630371	27.2852439880371	27.4495525360107	27.0431213378906	27.5534744262695	27.5869197845459	27.5699329376221	27.6855869293213	27.6087245941162	27.5778026580811	26.977710723877	27.0251712799072	27.0170135498047	27.7495746612549	27.7729759216309	27.8770122528076
P0A8X0	UPF0307 protein YjgA	yjgA	6	41.5	0	38.065	271	24.3072338104248	24.2480049133301	24.4437961578369	24.1785087585449	24.0762672424316	24.1588478088379	23.9851150512695	24.2681369781494	24.2879238128662	24.2224349975586	24.1907653808594	23.7477588653564	24.2545776367188	24.5796318054199	24.2754020690918	24.3937511444092	24.3540706634521	24.4284782409668	25.1882781982422	25.1405143737793	24.9494895935059	24.3778247833252	24.3327903747559	24.2947387695313	24.4365711212158	24.2713470458984	24.1812419891357	23.5873775482178	23.4585132598877	23.7077770233154	24.178279876709	24.381856918335	24.228099822998	23.9669284820557	24.2042636871338	24.0823726654053	24.5264148712158	24.0078716278076	24.492712020874	24.3735160827637	24.3569602966309	24.318172454834
P0A8X2	Protein YceI	yceI	1	7.3	0.0028846	2.9123	15	20.0695972442627	20.5602016448975	20.2618980407715	20.1031589508057	19.8543148040771	19.8644161224365	NaN	NaN	NaN	20.3411502838135	20.5820579528809	19.7552680969238	NaN	20.0681533813477	19.9889850616455	NaN	NaN	NaN	NaN	NaN	NaN	NaN	NaN	NaN	NaN	NaN	NaN	NaN	NaN	NaN	19.84228515625	NaN	19.9830093383789	20.1941223144531	NaN	20.1877346038818	22.3750953674316	21.8525485992432	21.7490692138672	NaN	NaN	NaN
P0A8Y1	Pyrimidine 5-nucleotidase YjjG	yjjG	6	47.1	0	52.338	38	22.5244674682617	22.4315032958984	22.9900932312012	20.9652919769287	21.1530742645264	21.6103172302246	22.9581203460693	22.8229484558105	22.7452983856201	22.0276947021484	21.9270896911621	21.804515838623	22.5028820037842	22.2289352416992	22.3344821929932	NaN	NaN	NaN	23.6613388061523	23.787260055542	24.237174987793	21.7142295837402	21.6140079498291	22.5180206298828	22.1203174591064	22.1506900787354	21.6322746276855	22.5031967163086	NaN	22.8632144927979	NaN	22.9711990356445	22.0352668762207	23.0470504760742	22.1285839080811	23.106502532959	24.1337509155273	24.2384147644043	24.2324237823486	NaN	NaN	NaN
P0A8Y3	Alpha-D-glucose-1-phosphate phosphatase YihX	yihX	8	56.3	0	30.787	142	25.1123123168945	25.2188186645508	25.3081016540527	25.003246307373	25.3084831237793	25.2839031219482	24.7925319671631	24.6693096160889	24.9213428497314	24.9183883666992	24.960844039917	24.5594673156738	24.4871387481689	24.689338684082	24.3976078033447	24.4884262084961	24.327522277832	24.3657302856445	25.1465091705322	25.2411441802979	25.3532638549805	24.3262195587158	24.6383209228516	24.3673305511475	24.4078197479248	24.4337711334229	24.4125442504883	23.2269096374512	23.4986267089844	23.5232486724854	25.1410999298096	25.5670032501221	25.3222370147705	25.2181549072266	25.4451217651367	25.5975303649902	25.332857131958	25.3563899993896	25.4095687866211	24.6011047363281	24.311882019043	24.6019554138184
P0A8Y5	Sugar phosphatase YidA	yidA	13	67.4	0	183.9	435	26.3353977203369	26.2953701019287	26.3289432525635	25.8744812011719	26.0101356506348	25.9303283691406	25.7216625213623	25.7532539367676	25.7940444946289	26.4111881256104	26.416561126709	26.3521518707275	26.0528335571289	25.9088706970215	25.7683258056641	25.5017585754395	25.3555507659912	25.4686164855957	26.5892086029053	26.5418701171875	26.575569152832	25.5392246246338	25.7144756317139	25.748987197876	25.5800342559814	25.6363296508789	25.7085666656494	24.7443752288818	25.1139030456543	25.0816402435303	26.0159511566162	26.0185012817383	25.9356880187988	25.9617938995361	26.0417861938477	26.0177574157715	26.0523357391357	25.7578125	25.7066192626953	25.702953338623	25.7483978271484	25.8739414215088
P0A901	Outer membrane lipoprotein Blc	blc	6	36.7	0	11.044	33	21.6508388519287	21.6218070983887	22.1088809967041	NaN	21.9659595489502	21.1926174163818	22.693151473999	22.5524139404297	22.7314014434814	22.3244895935059	19.3261051177979	21.4809417724609	22.8228912353516	22.446195602417	22.1806507110596	NaN	NaN	NaN	21.8914127349854	NaN	21.8394966125488	22.8427810668945	22.3399810791016	22.4138488769531	22.9536876678467	23.092472076416	22.5368251800537	22.7302627563477	21.1127986907959	22.1052722930908	21.3803634643555	21.9354953765869	21.3645820617676	21.6418743133545	21.8395366668701	22.252140045166	23.9028816223145	23.9910106658936	24.5743865966797	NaN	NaN	22.529956817627
P0A903	Outer membrane protein assembly factor BamC	bamC	16	68.3	0	323.31	293	24.0747165679932	23.7375831604004	23.4565105438232	23.2256450653076	23.6763763427734	23.4975318908691	25.6790103912354	25.4230041503906	25.3385124206543	22.5528812408447	19.4141902923584	23.5988922119141	23.3099422454834	24.432689666748	20.2357292175293	22.5193653106689	19.2216396331787	19.9958992004395	18.9381618499756	18.6824321746826	18.4322891235352	23.1395854949951	24.9724617004395	24.3136825561523	23.7747478485107	23.4677467346191	24.1395397186279	24.3577671051025	24.4256000518799	23.9840717315674	24.0946655273438	23.7595901489258	23.53883934021	23.8568077087402	23.7374801635742	24.2702789306641	30.1201572418213	30.2756423950195	30.203498840332	21.9618339538574	22.4119625091553	22.3016777038574
P0A905	Outer membrane lipoprotein SlyB	slyB	8	70.3	0	323.31	260	24.9782772064209	25.0842800140381	24.6484489440918	23.5945720672607	23.4074325561523	24.0474338531494	26.2612133026123	26.056640625	26.1846694946289	24.2812881469727	24.1730270385742	24.1573066711426	24.6448802947998	24.539134979248	24.944896697998	25.0461025238037	25.1371574401855	24.8231830596924	23.0969982147217	22.5649528503418	24.1444492340088	25.5782203674316	25.3512077331543	25.4991130828857	25.9483776092529	25.6333389282227	25.4863109588623	24.7506237030029	24.7760543823242	25.1215915679932	25.3915252685547	25.5556697845459	25.4971961975098	25.0366172790527	25.2674236297607	25.3621883392334	29.9651298522949	29.9835929870605	29.9895610809326	23.549337387085	24.0811538696289	23.3150653839111
P0A908	MltA-interacting protein	mipA	10	66.1	0	209.7	138	20.7970924377441	21.127986907959	21.1106338500977	17.0067863464355	21.0434017181396	21.9798393249512	25.2728424072266	25.1720352172852	24.9791946411133	NaN	19.0662631988525	18.75022315979	20.3486251831055	17.1256561279297	20.1122264862061	24.3539352416992	24.0467681884766	23.9727230072021	NaN	18.5016422271729	16.53297996521	23.2383403778076	24.2824192047119	24.0214900970459	23.881290435791	23.7202548980713	22.9645156860352	25.4631061553955	25.1890697479248	25.5011806488037	23.2062473297119	22.8526058197021	22.9124355316162	21.8323669433594	22.6737899780273	22.1939105987549	29.076379776001	29.2104587554932	28.8682956695557	21.526403427124	20.9718990325928	20.6750411987305
P0A910	Outer membrane protein A	ompA	35	84.1	0	323.31	2711	31.7190227508545	31.7353363037109	31.6789646148682	31.3507385253906	31.3914108276367	31.3990726470947	33.2605247497559	33.2428894042969	33.2709999084473	31.7137889862061	31.7603797912598	31.8327369689941	31.7823810577393	31.767894744873	31.748592376709	32.3307914733887	32.3186416625977	32.325065612793	30.558464050293	30.495813369751	30.55224609375	32.2478485107422	32.3052749633789	32.3281478881836	32.1126899719238	32.1290016174316	32.0766410827637	32.1530647277832	32.2135276794434	32.2655906677246	32.1054649353027	32.1498603820801	32.1585845947266	31.8005847930908	31.6101684570313	31.6630992889404	36.8001518249512	36.8302154541016	36.8693542480469	31.3232421875	31.3738384246826	31.3994789123535
P0A912	Peptidoglycan-associated lipoprotein	pal	11	70.5	0	323.31	417	26.7311744689941	26.737247467041	26.8136005401611	26.7940196990967	26.6976337432861	26.4663619995117	27.89723777771	27.6919231414795	27.7345371246338	26.5363807678223	26.9135360717773	26.8093128204346	27.394193649292	27.2825965881348	27.1779766082764	26.9027671813965	26.75608253479	26.8154335021973	25.5953693389893	25.5694389343262	25.1350040435791	26.4649925231934	26.4554443359375	26.6608486175537	26.4471740722656	26.5282955169678	26.5004978179932	25.2032928466797	25.4920387268066	25.0470180511475	27.3491687774658	27.36594581604	27.2843627929688	27.2870960235596	26.9746513366699	27.0235862731934	31.6422023773193	31.5635643005371	31.5295753479004	26.28542137146	26.364128112793	26.4935665130615
P0A917	Outer membrane protein X	ompX	10	72.5	0	323.31	540	25.7562084197998	25.8298740386963	25.7552928924561	25.1710052490234	25.1115970611572	24.8980445861816	28.0199851989746	28.0794353485107	27.9884223937988	25.5193538665771	25.3486785888672	25.2225818634033	25.8719940185547	26.0120983123779	25.9398632049561	27.5084686279297	27.4531688690186	27.5757141113281	24.9427509307861	24.8628730773926	24.7603530883789	28.2415447235107	28.2089958190918	28.3751754760742	28.3383255004883	28.2597942352295	28.3569526672363	26.9604682922363	26.6265888214111	26.9258079528809	26.180046081543	26.224645614624	26.0041675567627	25.5681343078613	25.6120052337646	25.3910331726074	31.9749717712402	32.0128173828125	32.0330200195313	25.5647678375244	25.5799198150635	25.437427520752
P0A927	Nucleoside-specific channel-forming protein tsx	tsx	11	55.4	0	297.06	165	21.853385925293	21.7031593322754	21.8532333374023	22.1208877563477	NaN	NaN	24.5010604858398	24.8456077575684	25.4450283050537	21.0950031280518	20.9500598907471	19.1615257263184	18.2377605438232	20.8158931732178	22.1851348876953	NaN	21.5982341766357	NaN	22.251012802124	22.8914127349854	22.6351795196533	24.1045360565186	24.3428592681885	23.8916168212891	23.9988632202148	23.9854621887207	24.0284214019775	24.6925868988037	24.7653694152832	25.1123924255371	23.0664958953857	22.1668357849121	22.6155567169189	21.1202220916748	20.5061054229736	21.0950679779053	28.7873096466064	28.6432704925537	28.7919101715088	NaN	20.3168334960938	NaN
P0A935	Membrane-bound lytic murein transglycosylase A	mltA	10	42.2	0	39.682	46	17.3214874267578	18.1873226165771	19.5402069091797	19.573392868042	18.3921337127686	19.7892475128174	20.6967639923096	20.7822875976563	20.1314449310303	NaN	20.1676635742188	18.6700344085693	NaN	NaN	18.6299819946289	NaN	NaN	NaN	18.5437793731689	NaN	18.1459426879883	20.2249393463135	NaN	NaN	NaN	19.5631656646729	NaN	20.1393356323242	NaN	NaN	19.0518665313721	19.4612998962402	18.3563823699951	NaN	19.2191352844238	17.800760269165	28.6290225982666	27.9184341430664	28.5557060241699	NaN	NaN	NaN
P0A937	Outer membrane protein assembly factor BamE	bamE	3	48.7	0	50.805	56	22.9194889068604	21.5686225891113	21.5316486358643	21.4165325164795	NaN	NaN	23.2211380004883	23.2414722442627	23.4071731567383	20.5632781982422	21.2285251617432	21.4407577514648	21.3089694976807	22.1512794494629	20.7684631347656	21.7911796569824	22.7937030792236	21.1984443664551	NaN	22.0456027984619	21.3029041290283	23.0763492584229	22.9453163146973	22.2969245910645	22.7073135375977	22.5495719909668	22.8435287475586	NaN	NaN	NaN	NaN	22.6412563323975	22.6991386413574	21.3677310943604	20.7842063903809	21.2275257110596	27.4033241271973	27.6221256256104	27.533784866333	20.9760322570801	20.8889636993408	20.9435653686523
P0A940	Outer membrane protein assembly factor BamA	bamA	50	64.8	0	323.31	1571	27.1683483123779	27.1574020385742	27.1420936584473	27.0583763122559	27.1834774017334	27.1115779876709	28.5692806243896	28.5271987915039	28.6134052276611	27.0169086456299	27.0945644378662	27.0726547241211	27.146858215332	27.0899257659912	27.2627544403076	27.5926342010498	27.6689853668213	27.5064277648926	26.696704864502	26.7813167572021	26.8864631652832	28.5186328887939	28.5675411224365	28.5196838378906	28.2703056335449	28.3851680755615	28.3774108886719	29.3148403167725	29.3578548431396	29.3301620483398	27.5792427062988	27.5303649902344	27.5512752532959	27.0435390472412	27.1526718139648	27.0942611694336	31.6242275238037	31.6577014923096	31.7045421600342	27.0852718353271	26.9857654571533	27.0110530853271
P0A948	Ribosomal-protein-alanine acetyltransferase	rimJ	7	43.3	0	53.595	169	24.9773178100586	25.0458526611328	24.7028732299805	24.9797611236572	25.0098361968994	24.6873645782471	25.0129508972168	25.5407028198242	24.9711017608643	24.2167491912842	24.3145809173584	24.2233924865723	24.7811183929443	24.5406742095947	24.2379035949707	24.7976360321045	25.1332817077637	24.3417053222656	25.1403579711914	25.0212783813477	25.1259708404541	25.0972385406494	25.2831268310547	25.2782764434814	25.5751361846924	24.9739055633545	25.3707256317139	25.3444862365723	25.26198387146	25.1813545227051	24.7526149749756	24.3894920349121	24.6314525604248	24.4434795379639	24.494421005249	24.3022899627686	24.395191192627	24.1568431854248	24.4152545928955	25.292459487915	25.2073574066162	25.3519496917725
P0A951	Spermidine N(1)-acetyltransferase	speG	10	54.8	0	95.218	310	24.9634494781494	24.9281826019287	25.5801200866699	25.6650848388672	25.5694980621338	25.535343170166	25.7467346191406	25.8753032684326	25.8748092651367	25.0857391357422	24.9539356231689	25.2507171630859	25.8435726165771	25.6021251678467	25.7099342346191	25.0227603912354	25.1461982727051	22.6618385314941	25.2020969390869	25.4746627807617	25.3053913116455	25.468864440918	25.3375949859619	25.2744789123535	25.2911243438721	25.2894020080566	25.2916870117188	25.0826148986816	24.9474411010742	24.8757247924805	25.3566246032715	25.7812671661377	25.712272644043	26.0885715484619	26.0005626678467	26.0274925231934	24.8623065948486	25.1937770843506	25.1139030456543	26.0207271575928	26.1633853912354	26.1915950775146
P0A953	3-oxoacyl-[acyl-carrier-protein] synthase 1	fabB	22	78.8	0	323.31	3123	31.9068794250488	31.9284648895264	31.9987678527832	32.2870559692383	32.3022842407227	32.2684097290039	32.1944847106934	32.1609573364258	32.1843528747559	31.7809352874756	31.8463649749756	31.6645412445068	31.8769035339355	31.8074722290039	31.8459911346436	31.7537403106689	31.6562538146973	31.5798816680908	32.0261421203613	31.919153213501	31.910493850708	31.4480075836182	31.4226703643799	31.4540023803711	31.4787521362305	31.4514999389648	31.4109439849854	31.0767993927002	30.9936141967773	31.0080509185791	32.2444229125977	32.2845230102539	32.1542129516602	32.2182426452637	32.2501945495605	32.3038063049316	31.7914924621582	31.8568630218506	31.8031272888184	32.005443572998	32.024787902832	31.8912448883057
P0A955	KHG/KDPG aldolase;4-hydroxy-2-oxoglutarate aldolase;2-dehydro-3-deoxy-phosphogluconate aldolase	eda	7	44.1	0	174.82	385	26.3707427978516	26.1644592285156	26.5271911621094	26.3248138427734	26.3394145965576	26.2932319641113	26.3990592956543	26.0913181304932	26.2114486694336	27.009880065918	27.2921085357666	26.7659759521484	27.0230560302734	27.1522846221924	27.0311794281006	27.1002902984619	26.7289714813232	26.8195819854736	27.1300621032715	27.1976051330566	27.1278018951416	26.1122741699219	26.0735740661621	26.2646350860596	26.1733322143555	26.1891441345215	26.253604888916	25.2432899475098	25.5385437011719	25.2234668731689	26.0326519012451	26.4591388702393	26.0505924224854	26.4203567504883	26.5774421691895	26.2912826538086	25.510778427124	25.4674663543701	25.5802345275879	26.4301872253418	26.4584827423096	26.5020618438721
P0A959	Glutamate-pyruvate aminotransferase AlaA	alaA	20	61	0	167.75	443	25.9768371582031	25.8399963378906	25.7442455291748	26.0446643829346	25.7618999481201	25.7465038299561	25.8553600311279	25.8251247406006	25.9459686279297	25.8084049224854	25.9372386932373	25.7451953887939	25.7533302307129	25.5476036071777	25.8083553314209	25.6760520935059	25.6173400878906	25.1957664489746	26.3961544036865	26.2011814117432	26.2406349182129	25.8786964416504	26.0401554107666	25.9992504119873	25.9553775787354	26.2153606414795	26.0786113739014	25.9941864013672	26.0211734771729	25.8090915679932	25.7274131774902	25.9071063995361	25.7707462310791	26.2710971832275	26.048828125	26.0668563842773	28.4860801696777	28.4633407592773	28.4891090393066	25.8355464935303	25.8071269989014	25.684103012085
P0A962	L-asparaginase 1	ansA	8	32.5	0	20.311	132	23.2563800811768	22.9499359130859	23.0417823791504	23.2209892272949	23.2175617218018	23.3190689086914	23.2790927886963	23.1969146728516	22.2039203643799	23.1074924468994	22.9596786499023	23.1359901428223	23.7925319671631	23.6917896270752	23.8904113769531	22.862361907959	23.3591747283936	NaN	23.6357765197754	23.7602005004883	23.461389541626	23.0591526031494	23.391918182373	23.0435848236084	23.5103874206543	23.6199722290039	23.4862804412842	23.1011562347412	22.6337375640869	22.3335819244385	24.1226577758789	23.2288627624512	24.049596786499	23.3226490020752	23.0354690551758	23.3589057922363	22.3754940032959	22.3179378509521	NaN	23.0070323944092	NaN	NaN
P0A968	Cold shock-like protein CspD	cspD	3	78.4	0	41.206	152	25.5301132202148	25.583080291748	25.8123512268066	25.3551139831543	25.5056400299072	25.3177928924561	24.6147594451904	24.8798885345459	24.3000583648682	25.2360057830811	25.0785083770752	24.9994220733643	25.690990447998	25.6542263031006	25.5380115509033	25.064022064209	25.1052951812744	25.0513820648193	24.9244728088379	24.9176158905029	25.2789516448975	24.4421501159668	24.4245758056641	24.5766353607178	24.5324325561523	24.4774131774902	24.343807220459	23.7875576019287	23.8122539520264	23.5829067230225	25.4459114074707	25.6817188262939	25.4018459320068	25.5867481231689	25.4073677062988	25.2240180969238	24.4010639190674	24.4821605682373	24.4268798828125	24.8731441497803	24.917387008667	24.6657371520996
P0A972	Cold shock-like protein CspE	cspE	5	68.1	0	10.66	242	27.3026924133301	27.4711933135986	27.3960742950439	26.8231086730957	26.5474548339844	26.688591003418	26.7990951538086	26.7219505310059	26.737377166748	26.905179977417	26.6044178009033	26.8451766967773	26.9483776092529	27.0177574157715	27.0916423797607	26.4795589447021	26.4858360290527	26.3981952667236	27.8920345306396	27.3910007476807	27.6394100189209	27.5117893218994	27.4706497192383	27.5876350402832	27.5552310943604	27.4493961334229	27.5688457489014	26.3985710144043	26.5214519500732	26.6706066131592	26.9395484924316	27.004638671875	26.6650581359863	26.8970069885254	26.8417015075684	26.6176490783691	26.7516193389893	26.4205493927002	26.4276790618896	27.1749324798584	27.1390705108643	27.0076351165771
P0A988	DNA polymerase III subunit beta	dnaN	14	43.2	0	51.86	642	27.0187129974365	26.8652591705322	26.8897151947021	27.1899929046631	27.0613670349121	27.1721687316895	26.9655418395996	26.9006958007813	26.9065570831299	26.4899730682373	26.7064876556396	26.5525207519531	26.6855201721191	26.7773094177246	26.7441959381104	26.9017314910889	26.8804035186768	26.8503131866455	26.7702674865723	26.7906684875488	26.9111366271973	26.6804313659668	26.8771286010742	26.6638374328613	26.772912979126	26.6848526000977	26.7545528411865	26.4970893859863	26.5083923339844	26.6274223327637	27.1519947052002	27.2590770721436	27.2254543304443	27.0872974395752	27.0148887634277	26.9355087280273	26.9680709838867	26.7068824768066	26.7873096466064	26.9935607910156	26.8775978088379	27.0139312744141
P0A991	Fructose-bisphosphate aldolase class 1	fbaB	20	72.9	0	323.31	1241	29.4224586486816	29.2018165588379	29.28542137146	29.2924385070801	29.2103900909424	29.2641639709473	29.340747833252	29.2746868133545	29.2262344360352	29.4982318878174	29.5239696502686	29.5044021606445	29.6852359771729	29.6205348968506	29.5516605377197	29.5957660675049	29.5524845123291	29.5352878570557	29.2965793609619	29.3141059875488	29.3361988067627	28.8340339660645	29.0021724700928	28.897180557251	29.1406555175781	29.1419486999512	29.0725002288818	28.8362941741943	28.8844261169434	28.9364624023438	29.3675727844238	29.3495903015137	29.3688220977783	29.3783836364746	29.3481769561768	29.2896919250488	28.7775611877441	28.8809585571289	28.7979507446289	29.3530445098877	29.5642185211182	29.4445858001709
P0A993	Fructose-1,6-bisphosphatase class 1	fbp	15	61.1	0	323.31	666	27.2336139678955	27.2560195922852	27.3581695556641	27.1811084747314	27.1423854827881	27.2188186645508	27.1028957366943	27.0370578765869	27.0948657989502	26.7593879699707	26.4048690795898	26.7788143157959	26.8847179412842	26.8531723022461	26.8093128204346	26.3113803863525	26.5173568725586	26.1335353851318	27.9567642211914	27.7422046661377	28.0362205505371	27.1795902252197	27.2012557983398	27.1980743408203	27.1626930236816	27.2125244140625	27.0467681884766	26.1030960083008	26.0701789855957	26.1590023040771	26.9652118682861	27.0449981689453	26.848165512085	26.9405574798584	26.9174098968506	26.9674129486084	26.696174621582	26.8075942993164	26.8652591705322	26.5495567321777	26.7615451812744	26.6354713439941
P0A996	Anaerobic glycerol-3-phosphate dehydrogenase subunit C	glpC	29	75.8	0	323.31	571	25.8253440856934	25.5580081939697	25.5932903289795	25.8566417694092	26.0167808532715	26.1383285522461	25.9991207122803	26.2753486633301	26.2456665039063	27.1518020629883	27.1211948394775	27.1429710388184	27.4735164642334	27.5116386413574	27.5792427062988	28.1828136444092	28.1979331970215	28.1603870391846	19.2673721313477	21.7846851348877	NaN	NaN	20.7038764953613	20.7163238525391	NaN	19.322566986084	20.5100727081299	24.4336452484131	24.3373565673828	24.9061889648438	26.4737796783447	26.4586849212646	26.4264965057373	26.6528053283691	26.7360858917236	26.4078044891357	25.9072666168213	26.3755722045898	26.0844211578369	25.1064548492432	26.1069526672363	26.1208992004395
P0A998	Bacterial non-heme ferritin	ftnA	12	77	0	323.31	139	24.750316619873	24.7631931304932	24.5881786346436	NaN	23.961109161377	24.8728160858154	24.0378322601318	24.8642921447754	24.2097759246826	26.0882682800293	26.4275360107422	25.9965591430664	26.8554306030273	26.1963863372803	26.4797897338867	24.8760986328125	24.6432838439941	24.4653816223145	29.1344032287598	28.8853282928467	29.0462474822998	26.6585369110107	26.4838218688965	26.7159423828125	27.0172271728516	26.1242160797119	26.8684425354004	22.6504459381104	22.8184108734131	22.9768886566162	25.3888664245605	25.1084098815918	25.3188285827637	25.7815685272217	25.5735187530518	25.7768573760986	22.4654808044434	22.6528091430664	22.2387638092041	22.9623279571533	24.1048564910889	NaN
P0A9A2	Bacterial non-heme ferritin-like protein	ftnB	3	20.4	0.0088126	2.2044	10	22.9018325805664	23.4393634796143	23.9583683013916	22.7114372253418	NaN	NaN	NaN	NaN	24.3249168395996	NaN	NaN	NaN	24.4970436096191	24.827356338501	24.8122043609619	24.4162864685059	24.8130378723145	24.5875492095947	22.5553894042969	24.3731842041016	24.3761024475098	23.2731266021729	23.9708824157715	23.8734264373779	23.5454540252686	24.2800846099854	NaN	23.8732376098633	NaN	NaN	23.0037937164307	NaN	NaN	23.6858139038086	NaN	22.8014602661133	23.7895488739014	23.3421802520752	23.7535839080811	24.2054576873779	22.8969097137451	24.1556854248047
P0A9A6	Cell division protein FtsZ	ftsZ	34	97.1	0	323.31	3283	30.5514221191406	30.55224609375	30.4657745361328	30.8792057037354	30.8878726959229	30.8934516906738	30.9926013946533	30.924295425415	30.9508819580078	30.6355590820313	30.714075088501	30.5658359527588	30.6577014923096	30.6758136749268	30.6597442626953	30.6571044921875	30.7215099334717	30.7241954803467	30.6154403686523	30.6912899017334	30.7774505615234	30.4389667510986	30.4096298217773	30.4386692047119	30.3562602996826	30.3526859283447	30.337028503418	30.0126533508301	30.0094528198242	30.0407466888428	30.8388347625732	30.8323593139648	30.8398113250732	30.9314975738525	30.849760055542	30.8070106506348	30.5077686309814	30.4011077880859	30.4174976348877	30.6735420227051	30.7043781280518	30.7329540252686
P0A9A9	Ferric uptake regulation protein	fur	8	73.6	0	164.02	592	28.0387859344482	27.9108505249023	27.9697189331055	27.8518619537354	27.7073440551758	28.0916919708252	27.6554679870605	27.8021183013916	27.8170204162598	27.8209209442139	28.0347518920898	27.7018032073975	27.7734794616699	27.8719711303711	27.6413421630859	27.3434181213379	27.5778026580811	27.3814601898193	27.737377166748	27.7747993469238	27.9725151062012	27.139949798584	27.1438465118408	27.1924419403076	27.3173446655273	27.3461265563965	27.4274234771729	27.0301265716553	26.9272785186768	26.9424610137939	27.7215595245361	27.7807540893555	27.7240982055664	27.8272953033447	27.7848777770996	27.7956924438477	27.011266708374	26.9351711273193	27.015100479126	27.7686290740967	27.8086986541748	27.7844409942627
P0A9B2	Glyceraldehyde-3-phosphate dehydrogenase A	gapA	39	91.8	0	323.31	4045	33.3068809509277	33.4460372924805	33.5741844177246	33.3876647949219	33.3675003051758	33.3897171020508	33.3317794799805	33.2673759460449	33.3516616821289	33.709644317627	33.7576217651367	33.813159942627	33.6951942443848	33.6416206359863	33.7055320739746	33.4642906188965	33.4428253173828	33.292552947998	33.9053573608398	33.9068794250488	33.8550834655762	33.830924987793	33.8779258728027	33.8620300292969	33.9138488769531	33.9956359863281	34.0184516906738	33.164722442627	33.059886932373	32.9871711730957	33.5501823425293	33.6023368835449	33.5788040161133	33.4335289001465	33.4363861083984	33.4669647216797	32.7075691223145	32.7130508422852	32.7723274230957	33.5940132141113	33.5931243896484	33.719165802002
P0A9B6	D-erythrose-4-phosphate dehydrogenase	epd	19	69	0	243.59	710	27.2539482116699	27.1705455780029	27.3529605865479	27.2783489227295	27.247896194458	27.1856517791748	27.1514148712158	27.1786422729492	27.176549911499	27.1929111480713	27.0904312133789	27.0235862731934	26.8414611816406	26.8291721343994	26.9312305450439	26.6567649841309	27.0018501281738	26.6601696014404	27.2293109893799	27.3469715118408	27.3605155944824	27.0215759277344	26.9960422515869	27.0798931121826	26.9675216674805	26.9105644226074	26.9886932373047	27.0681495666504	26.8580417633057	26.9890193939209	27.085880279541	27.1157493591309	27.1386814117432	27.1165428161621	27.1533489227295	27.2906150817871	26.9834842681885	27.0682525634766	26.9793472290039	27.0615730285645	27.0869941711426	27.0332813262939
P0A9C0	Anaerobic glycerol-3-phosphate dehydrogenase subunit A	glpA	37	80.3	0	323.31	1357	28.4404335021973	28.436824798584	28.3105564117432	28.1711673736572	28.1961994171143	28.3436298370361	28.4550514221191	28.4692134857178	28.650203704834	28.5012340545654	29.0786457061768	29.1039714813232	28.8739070892334	28.8631343841553	28.8443374633789	29.0120124816895	28.9427394866943	29.0240345001221	21.7823677062988	22.3004760742188	24.8599853515625	NaN	NaN	NaN	26.566219329834	19.4789199829102	NaN	28.0231094360352	28.0193500518799	28.0470275878906	28.2431812286377	28.2136840820313	28.2219104766846	28.3341121673584	28.5047225952148	28.6815052032471	28.6652965545654	28.6265888214111	28.4816608428955	28.0623970031738	28.1328105926514	27.945198059082
P0A9C3	Aldose 1-epimerase	galM	16	72.5	0	323.31	610	26.9281826019287	26.9165000915527	26.9159297943115	27.2315082550049	27.0883083343506	27.0761241912842	26.3833408355713	26.4986419677734	26.5646362304688	27.0740833282471	26.8960819244385	27.0745944976807	27.176549911499	27.1896171569824	27.0155258178711	26.7154178619385	26.8974685668945	26.8128662109375	25.9026756286621	25.7251777648926	25.7957305908203	24.9127826690674	24.1248664855957	24.9340915679932	25.309871673584	24.4535617828369	24.9793682098389	23.4939937591553	25.262378692627	24.7610626220703	26.942684173584	27.0721435546875	27.0224227905273	27.0024948120117	26.9938850402832	27.05930519104	26.2449779510498	26.3225803375244	26.161714553833	26.4285736083984	26.4760856628418	26.42844581604
P0A9C5	Glutamine synthetase	glnA	33	84	0	323.31	2057	30.3743057250977	30.3441390991211	30.4009056091309	30.1929588317871	30.2208957672119	30.2150039672852	30.2977809906006	30.292854309082	30.3266735076904	29.633602142334	29.5994777679443	29.6815547943115	29.6937675476074	29.7527370452881	29.6795768737793	29.4188251495361	29.3312301635742	29.4276828765869	30.6732883453369	30.6631412506104	30.709810256958	30.7712440490723	30.7515888214111	30.7630348205566	30.8502826690674	30.8693103790283	30.8971366882324	30.5976142883301	30.5485763549805	30.5527038574219	30.2266483306885	30.1854152679443	30.2257289886475	30.0778827667236	30.0393085479736	30.0661239624023	29.5803394317627	29.4903907775879	29.6789054870605	30.1914291381836	30.2119922637939	30.2038478851318
P0A9C9	Fructose-1,6-bisphosphatase 1 class 2	glpX	18	57.4	0	79.487	407	26.0911769866943	26.2268142700195	26.0448322296143	26.1048965454102	25.9565315246582	25.963228225708	26.0651531219482	26.190746307373	25.9289741516113	25.745735168457	26.0554008483887	25.7300853729248	25.6750297546387	25.3845596313477	25.4886722564697	25.3804702758789	25.4631366729736	25.5919494628906	26.2615165710449	26.4500408172607	26.4271354675293	26.0606670379639	26.0009269714355	25.9263286590576	25.8513374328613	26.0452690124512	26.0342273712158	25.0156326293945	24.870418548584	24.8632049560547	25.954402923584	25.9249267578125	26.0665283203125	25.7237205505371	25.977819442749	25.8558826446533	26.0811538696289	26.1239986419678	25.9540691375732	25.7348728179932	25.6687965393066	25.6756763458252
P0A9D2	Glutathione S-transferase GstA	gstA	10	69.2	0	147.23	311	26.0956516265869	25.9466819763184	25.9862651824951	26.1887683868408	26.1198501586914	26.0658092498779	25.3713245391846	25.6750831604004	25.7564640045166	26.7563362121582	26.6233825683594	26.6030025482178	26.7875576019287	26.9193439483643	26.5679473876953	25.577356338501	26.0747165679932	26.1561870574951	26.4833469390869	26.4725875854492	26.4463844299316	24.9489116668701	24.9480648040771	25.0263957977295	25.3473281860352	24.8923110961914	25.0517139434814	24.5730571746826	24.7831172943115	24.9798488616943	26.1981105804443	26.0501976013184	26.2730197906494	26.2452125549316	26.44162940979	26.4963130950928	25.0889358520508	25.6882457733154	25.7104339599609	25.9233856201172	25.8339557647705	25.821626663208
P0A9D4	Serine acetyltransferase	cysE	14	60.4	0	64.605	524	26.4038619995117	26.2407455444336	26.1110191345215	25.9340229034424	25.8760528564453	26.0735321044922	25.7079887390137	25.9006042480469	25.857307434082	26.5312576293945	26.5013942718506	26.4026412963867	26.3946342468262	26.3098545074463	26.4531536102295	25.9538478851318	26.2229881286621	26.3607501983643	25.9673023223877	25.9452991485596	25.9587440490723	24.9634494781494	25.1262855529785	25.0606460571289	25.2363719940186	24.9397048950195	25.135082244873	25.686990737915	25.7229652404785	25.5805511474609	25.9766178131104	25.9299221038818	26.0105838775635	26.1110801696777	26.1413345336914	25.9525146484375	26.0540752410889	26.0146331787109	26.2114677429199	26.2305755615234	26.1542377471924	26.3193454742432
P0A9D8	2,3,4,5-tetrahydropyridine-2,6-dicarboxylate N-succinyltransferase	dapD	18	76.6	0	323.31	1140	29.0385494232178	28.9694995880127	28.9575386047363	29.1827907562256	29.1322956085205	29.122652053833	29.1954479217529	29.0360107421875	29.059871673584	29.33909034729	29.3170433044434	29.3681545257568	29.4835643768311	29.6200637817383	29.6226844787598	29.1090869903564	29.1564617156982	29.137508392334	29.2921295166016	29.1257095336914	29.2281875610352	28.7996501922607	28.7869663238525	28.764331817627	28.9236297607422	28.8671169281006	28.9460067749023	28.6212863922119	28.6911907196045	28.5876712799072	29.2557258605957	29.1544361114502	29.2281398773193	29.2345504760742	29.1142864227295	29.2251777648926	28.5038146972656	28.4645862579346	28.588529586792	29.2912750244141	29.2845611572266	29.4095096588135
P0A9E0	Arabinose operon regulatory protein	araC	7	29.8	0	17.21	31	23.3102188110352	23.8472805023193	23.3605155944824	23.9930000305176	23.4770431518555	24.2485103607178	23.8302612304688	23.4323711395264	23.25364112854	22.8287315368652	22.3082485198975	22.3919696807861	22.9192905426025	22.6500720977783	22.5287666320801	22.7923126220703	22.3657569885254	NaN	22.3868236541748	23.6217613220215	23.6544723510742	NaN	22.1604804992676	22.1118431091309	22.4471035003662	22.4653568267822	21.3993701934814	23.047384262085	22.7045307159424	23.6015014648438	23.6011619567871	24.0109462738037	23.868631362915	24.0273246765137	23.7448883056641	24.0216598510742	25.6938381195068	25.4887027740479	25.0282096862793	23.1473083496094	23.2196311950684	22.783727645874
P0A9E5	Fumarate and nitrate reduction regulatory protein	fnr	4	22	0	82.954	200	25.5305881500244	25.753662109375	25.6206169128418	24.7532787322998	25.4251518249512	25.3077201843262	25.0912780761719	25.5442161560059	25.5277576446533	25.3916893005371	25.5961360931396	25.3871593475342	25.3550128936768	25.7217407226563	25.3917865753174	24.990837097168	25.1857852935791	24.6604690551758	25.5159893035889	25.2727718353271	25.3609828948975	24.9182071685791	24.795804977417	24.5603427886963	25.1462383270264	24.8337383270264	25.2004528045654	25.2273654937744	24.9519824981689	24.8908748626709	25.2512950897217	25.4880294799805	25.2356777191162	25.9384059906006	25.6907253265381	25.5111713409424	25.4923133850098	25.4149322509766	25.5253410339355	26.0163764953613	26.1262073516846	25.7927055358887
P0A9F1	Transcriptional regulator MntR	mntR	4	34.8	0	6.3767	15	22.1583232879639	22.3611316680908	22.8068771362305	22.3157558441162	22.8364372253418	NaN	NaN	NaN	NaN	22.5243492126465	21.6044006347656	22.2725009918213	23.1646595001221	23.3042411804199	22.8827838897705	NaN	NaN	NaN	23.7627372741699	23.9662246704102	23.3124370574951	22.7376651763916	22.5040950775146	22.6480979919434	22.8195819854736	22.6794281005859	22.7598133087158	NaN	NaN	22.3004760742188	22.4863300323486	22.8772506713867	22.6357536315918	22.5756778717041	22.8850193023682	22.3973350524902	22.3910007476807	21.7342586517334	21.8719615936279	22.4459934234619	NaN	22.3134326934814
P0A9F3	HTH-type transcriptional regulator CysB	cysB	17	63.6	0	296.12	931	27.056827545166	26.9577045440674	27.1842346191406	27.3131980895996	27.2852439880371	27.2721309661865	27.5531806945801	27.5988216400146	27.5664520263672	26.9891262054443	27.0049610137939	27.0103073120117	27.1557636260986	27.2406349182129	27.2965793609619	26.7499599456787	26.6551265716553	26.8201904296875	27.5512752532959	27.4039745330811	27.4407901763916	27.0072078704834	27.1183261871338	27.0674324035645	27.0009918212891	26.9655418395996	27.0600261688232	27.1761703491211	27.0915412902832	27.1777858734131	27.1573066711426	27.2280254364014	27.0887126922607	27.0552768707275	27.1238613128662	27.1250438690186	28.0385761260986	28.1030464172363	28.1063938140869	27.3867321014404	27.3931293487549	27.4455337524414
P0A9F6	Glycine cleavage system transcriptional activator	gcvA	8	37	0	35.171	165	23.8107833862305	23.6274509429932	24.0337219238281	23.613468170166	23.6770210266113	23.5494556427002	22.9806060791016	23.5903511047363	22.7905445098877	23.4361896514893	23.3061904907227	23.7137680053711	23.3659973144531	23.6585083007813	23.3574314117432	NaN	NaN	NaN	23.5564880371094	23.6532688140869	23.8247375488281	23.2936172485352	23.1990737915039	23.4412651062012	23.2919330596924	23.0553512573242	23.073392868042	23.7959041595459	23.689977645874	23.5726528167725	23.3735828399658	22.8183727264404	23.2569541931152	23.3605155944824	23.4386024475098	23.6144790649414	23.0255851745605	23.3000583648682	23.4919166564941	23.4881210327148	22.5543117523193	23.5741539001465
P0A9F9	HTH-type transcriptional regulator MetR	metR	8	40.4	0	7.8998	12	21.8828201293945	21.522481918335	21.4714469909668	21.8325614929199	21.8413791656494	22.1908111572266	22.4216003417969	22.293701171875	23.0157356262207	NaN	NaN	NaN	22.3185443878174	21.8557071685791	22.1099967956543	NaN	NaN	NaN	22.6669387817383	22.7259216308594	22.2281131744385	NaN	NaN	NaN	NaN	NaN	22.0448684692383	NaN	NaN	NaN	NaN	21.5180683135986	21.4589900970459	21.7299098968506	21.8930816650391	22.0272560119629	22.6558036804199	23.6505336761475	23.8918018341064	22.1434535980225	NaN	NaN
P0A9G2	Transcriptional activator protein NhaR	nhaR	3	10	0.008829	2.2517	5	20.0969982147217	20.7419700622559	NaN	NaN	NaN	20.3561687469482	NaN	NaN	NaN	NaN	20.0699901580811	19.4378051757813	NaN	20.0064849853516	NaN	NaN	NaN	NaN	21.3923625946045	21.1991634368896	21.3169441223145	20.5657901763916	21.6837596893311	21.3936214447021	21.1132431030273	22.242956161499	22.0807952880859	NaN	NaN	NaN	19.8684902191162	19.2776012420654	19.7032852172852	19.7792282104492	19.4135074615479	NaN	20.6476383209229	20.7410659790039	21.0272903442383	NaN	NaN	NaN
P0A9G6	Isocitrate lyase	aceA	17	58.5	0	323.31	731	26.7099094390869	26.7695121765137	26.6863231658936	26.0484733581543	26.1787166595459	26.1748371124268	25.9439582824707	26.2438163757324	25.9686660766602	26.9889106750488	26.9121646881104	26.8871612548828	27.1144599914551	26.992805480957	27.0567245483398	26.908504486084	27.1128692626953	26.9557113647461	26.0578804016113	26.0807666778564	26.2005634307861	24.309455871582	22.9735469818115	24.132417678833	23.0248069763184	22.742546081543	24.0535793304443	27.453405380249	27.4210948944092	27.3543910980225	26.1733131408691	26.2957382202148	26.2953872680664	26.1749897003174	26.2136554718018	26.1919326782227	26.4642753601074	26.2374305725098	26.3800888061523	26.6003112792969	26.6881923675537	26.6214275360107
P0A9G8	Transcriptional regulator ModE	modE	9	51.5	0	52.072	214	24.7429885864258	24.9327850341797	25.118782043457	25.4005107879639	24.9672813415527	25.3480701446533	25.1028957366943	25.1946411132813	25.0347728729248	24.8887405395508	24.972505569458	24.7672901153564	25.3727855682373	25.2225818634033	25.301383972168	24.5165309906006	24.1925735473633	24.7672901153564	24.7439136505127	24.79416847229	24.7583713531494	24.97727394104	24.829439163208	24.980676651001	25.0262260437012	24.7544002532959	24.7514915466309	23.3812618255615	24.4914894104004	25.0330924987793	25.2614459991455	25.1495361328125	24.9834632873535	24.5404968261719	24.7050380706787	24.710880279541	24.3245735168457	24.6159381866455	24.4666881561279	25.1768741607666	25.116325378418	24.9640655517578
P0A9H1	G/U mismatch-specific DNA glycosylase	mug	9	76.2	0	64.097	302	26.3293895721436	26.3726539611816	26.5736198425293	26.4657077789307	26.360330581665	26.4253768920898	25.9068546295166	26.0244522094727	26.0740642547607	26.4895153045654	26.3284130096436	26.3877830505371	26.6014461517334	26.6045589447021	26.5258922576904	25.8943729400635	25.8616676330566	25.8110790252686	26.5978984832764	26.8084545135498	26.4357280731201	25.4353942871094	25.8219184875488	25.7896995544434	25.7880058288574	25.6986408233643	25.7032432556152	25.5660457611084	25.7496013641357	25.6527767181396	26.4948177337646	26.5389423370361	26.5017280578613	26.6367168426514	26.4127712249756	26.5015144348145	27.0039958953857	27.1604843139648	26.8594646453857	26.223669052124	26.2828426361084	26.3759212493896
P0A9H3	Lysine decarboxylase, inducible	cadA	16	31.2	0	55.549	64	NaN	NaN	18.0275611877441	20.9546813964844	21.0658550262451	21.5115699768066	21.761905670166	NaN	21.4303302764893	NaN	NaN	17.6634464263916	NaN	NaN	NaN	21.974458694458	NaN	NaN	26.249885559082	26.8184852600098	26.9163856506348	24.2061290740967	23.6237716674805	23.9437789916992	23.1820755004883	23.6435031890869	24.1976051330566	NaN	NaN	NaN	NaN	NaN	NaN	17.6475143432617	NaN	18.324348449707	NaN	NaN	NaN	23.5439205169678	22.8807678222656	22.8910045623779
P0A9H5	Cob(I)yrinic acid a,c-diamide adenosyltransferase	btuR	3	17.3	0.00098135	3.5202	15	NaN	23.2715606689453	22.7512989044189	21.8684234619141	22.4324474334717	22.4886112213135	22.3074970245361	21.9252796173096	22.3074150085449	21.8917465209961	22.99560546875	22.4398193359375	21.997932434082	22.0836219787598	22.2610359191895	22.2203998565674	22.1544666290283	22.2429847717285	22.3539638519287	22.1961040496826	22.2783260345459	21.7411479949951	21.6084232330322	21.5473136901855	22.2748336791992	22.8834915161133	22.16090965271	21.37819480896	21.5053310394287	22.2307548522949	22.2796878814697	22.212911605835	22.2398414611816	22.2830562591553	22.4624137878418	22.3262481689453	22.4524440765381	22.2065162658691	22.6127471923828	NaN	NaN	NaN
P0A9H7	Cyclopropane-fatty-acyl-phospholipid synthase	cfa	20	56.5	0	299.4	659	26.0795059204102	25.8570938110352	25.7484760284424	26.0864276885986	25.9547786712646	26.0648651123047	25.8713359832764	25.7702941894531	25.9205932617188	25.2965965270996	25.0034599304199	25.4925289154053	25.5683670043945	25.3220291137695	25.4249591827393	26.1732177734375	26.0132923126221	26.0520648956299	27.8611221313477	28.1923007965088	28.0688667297363	28.0464553833008	27.876953125	27.9937763214111	28.2036380767822	28.0736236572266	28.1207008361816	26.3724040985107	26.2383594512939	26.1403980255127	25.9344501495361	26.0053882598877	25.8446731567383	26.0788345336914	26.3011913299561	26.3768310546875	26.3435535430908	26.231050491333	26.2525577545166	26.3690452575684	26.4346942901611	26.175199508667
P0A9I3	Glycine cleavage system transcriptional repressor	gcvR	7	76.3	0	62.389	300	25.922342300415	25.7835426330566	25.8937015533447	25.9659595489502	25.7960510253906	25.7675170898438	25.424222946167	25.2170085906982	25.5886363983154	25.5634880065918	25.6538982391357	25.379280090332	25.2740173339844	25.3629245758057	25.2783489227295	24.9380912780762	25.1092872619629	25.1747035980225	25.4599208831787	25.4452800750732	25.6364402770996	24.3665962219238	24.613410949707	24.5145454406738	24.4730834960938	24.7523593902588	24.5664520263672	24.5940589904785	24.580493927002	24.5474548339844	25.7374019622803	25.7678203582764	25.7904205322266	25.812915802002	25.817289352417	25.7799415588379	25.4365711212158	25.4419288635254	25.3751411437988	25.3123321533203	25.2727718353271	25.1496524810791
P0A9I8	Nitrite reductase (NADH) small subunit	nirD	7	83.3	0	183.15	195	22.494873046875	21.9132747650146	22.5565814971924	19.5598659515381	22.4461193084717	22.9310455322266	NaN	22.3512687683105	22.8830070495605	25.8715705871582	25.7716045379639	26.0711002349854	26.6131591796875	26.600170135498	26.1571521759033	25.2214775085449	25.28369140625	25.3523540496826	27.7164649963379	27.9178657531738	27.7871227264404	27.5449523925781	27.4873085021973	27.7485523223877	27.8340644836426	27.7591342926025	27.9225807189941	NaN	NaN	NaN	22.0395240783691	23.3474617004395	22.8430099487305	23.4761772155762	23.2955799102783	23.2761135101318	NaN	NaN	NaN	NaN	NaN	NaN
P0A9J0	Ribonuclease G	rng	25	62.6	0	323.31	921	27.136531829834	27.151704788208	27.1597137451172	27.2362613677979	27.2644557952881	27.4401550292969	27.2132663726807	27.2870082855225	27.1726455688477	26.9948558807373	27.0124397277832	26.7821922302246	26.8583984375	26.8914546966553	26.9239978790283	26.666955947876	26.8118858337402	27.0174388885498	27.4493961334229	27.4077072143555	27.3150997161865	27.3934574127197	27.3557357788086	27.3990917205811	27.3751754760742	27.6166667938232	27.6360950469971	27.885066986084	27.9684562683105	27.9897232055664	26.9993801116943	27.1203060150146	27.2387237548828	27.0152072906494	26.9507141113281	26.9579257965088	26.8722057342529	26.8650226593018	26.8892517089844	27.5025634765625	27.4422149658203	27.427583694458
P0A9J4	2-dehydropantoate 2-reductase	panE	7	29	0	29	43	22.6504898071289	22.5542182922363	22.7022495269775	23.4598903656006	24.0925693511963	23.139554977417	23.4922828674316	23.1694831848145	23.9012260437012	22.4179229736328	23.1323089599609	22.6226119995117	22.7166175842285	22.8753967285156	23.0587730407715	22.4705791473389	NaN	23.1634464263916	24.1052551269531	23.2687091827393	23.1350517272949	23.3574314117432	23.5336208343506	23.2089290618896	23.0283527374268	23.5498065948486	23.6223201751709	22.520133972168	22.7136001586914	23.0054054260254	23.059944152832	23.1776428222656	23.2714195251465	23.5206127166748	23.6150398254395	23.0510234832764	22.6460342407227	22.4457416534424	22.9116477966309	23.3193454742432	23.1904335021973	23.4588890075684
P0A9J6	Ribokinase	rbsK	10	51.5	0	323.31	203	25.5272808074951	25.3710594177246	25.4938411712646	24.938943862915	25.0955505371094	24.8264827728271	24.8494300842285	24.6074981689453	24.6065368652344	25.2560920715332	24.850622177124	25.0195827484131	24.8268718719482	25.3822193145752	25.0581283569336	23.9874591827393	23.5343341827393	23.9728984832764	25.4575119018555	25.6213989257813	25.4600143432617	24.875207901001	24.8810577392578	24.8278884887695	24.7534828186035	24.8517665863037	24.7254123687744	24.0319576263428	24.2155647277832	24.1744003295898	24.9055461883545	25.020938873291	24.91579246521	24.8348484039307	24.874927520752	24.8744583129883	24.2425632476807	24.3109130859375	24.4997215270996	24.6147041320801	24.7212982177734	24.8425407409668
P0A9J8	P-protein;Chorismate mutase;Prephenate dehydratase	pheA	16	44.8	0	108.55	498	26.3616695404053	26.2475509643555	26.1044158935547	26.1843662261963	26.145809173584	26.1910667419434	26.1847438812256	26.2332286834717	26.3130416870117	26.1076717376709	26.1796283721924	26.1472473144531	26.1036968231201	26.15797996521	26.0851097106934	26.1719779968262	26.1339073181152	26.1328105926514	26.1482372283936	26.0347728729248	25.9626541137695	25.6836204528809	25.6640014648438	25.6247215270996	25.8658027648926	25.8481407165527	25.8044471740723	25.9450969696045	25.9873504638672	26.0408878326416	26.2177104949951	26.1859931945801	26.1637687683105	26.2632026672363	26.1824169158936	26.2551727294922	25.8821544647217	25.8547897338867	25.7670879364014	26.2540550231934	26.1725692749023	26.1117362976074
P0A9K3	PhoH-like protein	ybeZ	20	69.9	0	323.31	1449	29.1145095825195	29.1843757629395	29.0825595855713	29.1533966064453	29.1572589874268	29.1889801025391	29.2099723815918	29.258716583252	29.1579322814941	29.5903339385986	29.527795791626	29.6074542999268	29.6883754730225	29.6969375610352	29.6675815582275	29.4604911804199	29.4604721069336	29.4779815673828	29.5568580627441	29.5852565765381	29.5593032836914	29.1812038421631	29.2769508361816	29.2218170166016	29.2291488647461	29.2609157562256	29.3443717956543	28.9180641174316	28.8774814605713	29.0619335174561	29.194673538208	29.1373863220215	29.1442832946777	29.1595687866211	29.2575702667236	29.2147026062012	28.7394065856934	28.7278347015381	28.765344619751	29.2789249420166	29.403507232666	29.2177791595459
P0A9K7	Phosphate-specific transport system accessory protein PhoU	phoU	10	44.4	0	21.836	186	23.5670909881592	23.5280265808105	23.5268325805664	23.7618236541748	23.6433944702148	23.8195819854736	24.0899868011475	24.041431427002	23.6318969726563	22.9299812316895	22.9418468475342	23.1252613067627	23.1877784729004	23.1596794128418	23.4352989196777	23.6720638275146	23.4661273956299	23.8513851165771	23.6867771148682	23.4741973876953	23.8539562225342	23.2739810943604	23.4593887329102	23.4499778747559	23.4261131286621	23.4719676971436	23.3470573425293	23.5352840423584	23.5281467437744	22.7007064819336	23.4318599700928	23.4035358428955	23.8658027648926	23.5113525390625	23.2968406677246	23.5396690368652	23.8007488250732	23.7823677062988	23.6145915985107	23.5239658355713	23.7609100341797	23.9925670623779
P0A9K9	FKBP-type peptidyl-prolyl cis-trans isomerase SlyD	slyD	5	46.4	0	323.31	620	26.9553775787354	27.0118007659912	26.802303314209	26.8945808410645	26.8702068328857	26.7027931213379	27.0577564239502	27.136531829834	27.0144634246826	26.851146697998	26.8895988464355	26.559700012207	26.9074745178223	26.7329864501953	26.6785526275635	27.1494770050049	26.9558219909668	26.9213886260986	27.4060039520264	27.7066841125488	27.4642753601074	27.3304824829102	27.3697776794434	27.4395217895508	27.5319271087646	27.5045337677002	27.7045764923096	26.659761428833	26.7190799713135	26.8594646453857	26.7497024536133	26.8594646453857	26.5954818725586	26.5624828338623	26.5712203979492	26.5394763946533	26.3790149688721	26.5018501281738	26.2221584320068	27.3827800750732	27.5146522521973	27.2961406707764
P0A9L3	FKBP-type 22 kDa peptidyl-prolyl cis-trans isomerase	fklB	9	39.3	0	158.94	484	28.6003818511963	28.3857860565186	28.5793876647949	27.9491004943848	27.9409484863281	27.9833221435547	27.8342456817627	27.7452850341797	27.7586898803711	28.3027362823486	28.2471256256104	28.1745986938477	28.0165367126465	28.0514945983887	28.1549911499023	27.4373798370361	27.4738273620605	27.4334049224854	28.399133682251	28.4705715179443	28.3994598388672	27.5069561004639	27.7724094390869	27.6566963195801	27.6605777740479	27.666955947876	27.6643810272217	26.8943481445313	26.8123760223389	27.0038890838623	28.1089878082275	28.0708637237549	28.1092872619629	28.2666015625	28.1067943572998	28.1237621307373	27.3351764678955	27.3797264099121	27.358922958374	27.9274482727051	27.8533496856689	27.9883155822754
P0A9L5	Peptidyl-prolyl cis-trans isomerase C	ppiC	7	71	0	40.608	113	26.5877780914307	26.14528465271	27.229585647583	26.560676574707	26.145227432251	26.0482444763184	26.1130294799805	25.5484256744385	24.8782997131348	25.7700157165527	26.1696872711182	25.9371032714844	25.8881130218506	25.3029537200928	25.7110652923584	24.3269062042236	24.3011054992676	24.5716114044189	27.9891815185547	27.7763061523438	27.9171829223633	27.0904312133789	26.9602489471436	26.8773632049561	26.6940498352051	26.5800342559814	26.6193294525146	25.2328643798828	25.4082088470459	25.2757930755615	25.9971199035645	26.4812526702881	26.2622699737549	26.0993270874023	26.3796100616455	26.1213531494141	26.8110294342041	26.7489356994629	26.836051940918	24.9217071533203	25.5856895446777	26.083122253418
P0A9L8	Pyrroline-5-carboxylate reductase	proC	12	69.5	0	323.31	822	27.5190086364746	27.4943447113037	27.7364101409912	27.9087905883789	27.7220153808594	27.682710647583	27.4497108459473	27.62380027771	27.4749870300293	27.2446327209473	27.0609550476074	27.1472473144531	27.2541275024414	27.2731990814209	27.1420936584473	26.9945316314697	26.8305015563965	26.8953895568848	27.845235824585	28.0140361785889	27.888147354126	27.4892997741699	27.4395217895508	27.3187236785889	27.3169136047363	27.5006637573242	27.4980792999268	26.7539157867432	26.8220157623291	26.6683082580566	27.8611221313477	27.9221267700195	27.5877075195313	28.0071544647217	27.9917774200439	28.0791301727295	27.486234664917	27.4085178375244	27.4248638153076	27.3458728790283	27.4191665649414	27.2781715393066
P0A9M0	Lon protease	lon	59	72.4	0	323.31	5014	30.5072021484375	30.5836067199707	30.5622901916504	30.7949028015137	30.8653335571289	30.8998031616211	30.5912971496582	30.5273857116699	30.5833377838135	31.4601211547852	31.4775943756104	31.4899406433105	31.8589019775391	31.7826538085938	31.8456172943115	31.0107860565186	30.9848155975342	30.9351558685303	31.4664058685303	31.4434700012207	31.3908462524414	30.5720844268799	30.5971717834473	30.6019592285156	30.7574806213379	30.6947803497314	30.7224864959717	30.8803730010986	30.9743900299072	30.9508113861084	30.8336429595947	30.6933689117432	30.705696105957	30.8235034942627	30.8374824523926	30.7953681945801	30.5360298156738	30.5357513427734	30.5086193084717	30.8356018066406	30.89475440979	30.8816146850586
P0A9M2	Hypoxanthine phosphoribosyltransferase	hpt	17	70.8	0	321.49	564	27.6782836914063	27.5023345947266	27.4595928192139	27.5509090423584	27.62428855896	27.5429630279541	27.5446586608887	27.6344337463379	27.4552097320557	26.8372554779053	26.8217716217041	26.6953792572021	26.9334831237793	26.9180927276611	26.931568145752	26.516845703125	26.6394805908203	26.4937953948975	27.7332439422607	27.7139778137207	27.7341499328613	27.0686626434326	27.1663379669189	26.9580364227295	27.149284362793	27.1434574127197	27.1253395080566	26.48122215271	26.7468872070313	26.5676136016846	27.42822265625	27.5149517059326	27.5315551757813	27.7023983001709	27.5671062469482	27.5256690979004	27.5275344848633	27.6676330566406	27.6122436523438	27.29762840271	27.3695278167725	27.394847869873
P0A9M5	Xanthine phosphoribosyltransferase	gpt	7	73.7	0	323.31	341	26.0957717895508	26.2385425567627	26.1602535247803	25.9956111907959	25.9283638000488	25.9779510498047	25.7607078552246	26.0122051239014	25.8485221862793	26.6981639862061	26.139949798584	26.6769409179688	26.6564922332764	26.2826309204102	26.4084358215332	25.8717594146729	25.356725692749	25.2939682006836	27.1218872070313	27.1567287445068	27.3138027191162	26.1548175811768	26.1886920928955	26.3526058197021	26.2040214538574	26.1362571716309	26.2435626983643	24.9387645721436	24.821626663208	24.261266708374	26.1301422119141	26.1151142120361	26.0828990936279	26.1578273773193	26.2919158935547	26.0853137969971	25.9251976013184	26.0016784667969	26.1103229522705	25.4343452453613	26.2505893707275	25.961727142334
P0A9M8	Phosphate acetyltransferase	pta	43	75.8	0	323.31	3008	29.8466567993164	29.8963718414307	29.9067001342773	30.0087852478027	29.9279003143311	29.9901008605957	29.8718528747559	29.7920970916748	29.7969779968262	30.2276821136475	30.1785469055176	30.0436172485352	30.0280208587646	30.0658664703369	30.0472621917725	29.5525760650635	29.4229602813721	29.5133895874023	31.5897350311279	31.6580848693848	31.648645401001	31.2344360351563	31.2374019622803	31.2808494567871	31.1450366973877	31.1543025970459	31.209379196167	29.7285976409912	29.7145004272461	29.6519317626953	29.9437732696533	29.9871215820313	29.9572620391846	29.9518547058105	29.9305820465088	29.9987335205078	29.3847370147705	29.3244647979736	29.3701725006104	29.79079246521	29.8335056304932	29.7757091522217
P0A9N4	Pyruvate formate-lyase 1-activating enzyme	pflA	11	58.5	0	131.47	613	26.105396270752	26.3081893920898	26.2554607391357	26.2304096221924	26.2197971343994	26.3189659118652	26.2013130187988	26.1665687561035	26.4178161621094	26.2094421386719	25.9629421234131	25.7474250793457	25.9464817047119	25.8542900085449	26.0635070800781	25.1232109069824	26.1018733978271	25.8315410614014	27.6737098693848	27.494421005249	27.6671581268311	27.0733699798584	27.183666229248	27.2130813598633	27.2666015625	27.2802963256836	27.2375392913818	25.5510692596436	25.568338394165	25.5877780914307	26.2704391479492	26.1723594665527	26.317310333252	26.3440113067627	26.4699668884277	26.1897296905518	25.9432430267334	25.8401660919189	25.9386520385742	25.9487781524658	25.9166126251221	25.886043548584
P0A9P0	Dihydrolipoyl dehydrogenase	lpdA	34	72.8	0	323.31	3479	32.3959617614746	32.2307205200195	32.3179969787598	32.2903289794922	32.3218994140625	32.2934303283691	31.9907779693604	32.1099853515625	32.030158996582	32.2457275390625	32.2296295166016	32.2423515319824	32.2773056030273	32.3007850646973	32.4369087219238	31.2937316894531	31.3638496398926	31.3660926818848	32.5414161682129	32.5337562561035	32.4939308166504	31.7214279174805	31.7607364654541	31.7695121765137	31.7749786376953	31.8252487182617	31.8078174591064	32.2188186645508	32.1638984680176	32.2421531677246	32.2881851196289	32.2106285095215	32.206470489502	32.2540893554688	32.1842918395996	32.2318916320801	31.7304039001465	31.694034576416	31.7390041351318	32.3180503845215	32.3263244628906	32.4193572998047
P0A9P4	Thioredoxin reductase	trxB	15	78.5	0	323.31	842	27.3239727020264	27.5527420043945	27.6361637115479	27.9036293029785	27.8193988800049	27.7714653015137	27.6653289794922	27.6349182128906	27.7225360870361	27.9020195007324	27.7229270935059	27.7429752349854	27.6953792572021	27.7491283416748	27.8134174346924	27.5712356567383	27.3676128387451	27.5732593536377	27.5303649902344	27.8573303222656	27.6727657318115	27.0997886657715	27.1328105926514	27.0832443237305	27.1638450622559	27.0608520507813	27.2092742919922	27.0676364898682	27.2840976715088	27.2248096466064	27.8459529876709	27.8647289276123	27.8540630340576	28.0473403930664	27.8189716339111	27.6809024810791	27.6676998138428	27.4795417785645	27.1645164489746	27.8794097900391	27.8331604003906	27.8841342926025
P0A9P6	ATP-dependent RNA helicase DeaD	deaD	31	65.8	0	323.31	1521	28.6935520172119	28.6616992950439	28.7157459259033	27.8176918029785	27.8460731506348	27.8182411193848	28.2155838012695	28.1682529449463	28.1277523040771	28.5938091278076	28.5849514007568	28.6356449127197	28.9479312896729	28.904088973999	28.8335208892822	27.7746105194092	27.7309150695801	27.8784160614014	29.2184734344482	29.2026805877686	29.1366291046143	28.3209209442139	28.3241863250732	28.356029510498	28.2808284759521	28.192253112793	28.0556907653809	28.4699516296387	28.5058975219727	28.5748119354248	27.7112216949463	27.5912075042725	27.5798187255859	28.0208339691162	28.1249465942383	27.9628429412842	29.2811374664307	29.3650074005127	29.3272304534912	28.1458396911621	28.1568717956543	28.1168899536133
P0A9Q1	Aerobic respiration control protein ArcA	arcA	16	60.9	0	314.33	893	27.7389869689941	27.7261142730713	27.7282562255859	27.9466495513916	27.7912902832031	27.891918182373	27.9211044311523	27.9916706085205	27.8137226104736	27.5715236663818	27.916898727417	27.6734409332275	27.7994041442871	27.7268295288086	27.8717346191406	27.4931240081787	27.7254638671875	27.6594886779785	29.1164436340332	29.0835990905762	29.0692253112793	28.3641529083252	28.513786315918	28.3637351989746	28.4168338775635	28.6060791015625	28.5108852386475	27.282154083252	27.5687007904053	27.5065021514893	27.9113655090332	27.9544353485107	27.9319629669189	28.043851852417	28.118127822876	28.0429649353027	28.1376056671143	27.8312873840332	27.6833801269531	27.7289714813232	27.6422367095947	27.4203720092773
P0A9Q5	Acetyl-coenzyme A carboxylase carboxyl transferase subunit beta	accD	19	67.8	0	323.31	1178	29.1875877380371	28.9641380310059	29.14430809021	28.8709411621094	28.8545684814453	28.9140777587891	28.6954116821289	28.5987873077393	28.7347965240479	28.9105930328369	28.8491191864014	28.9722423553467	28.6533851623535	28.5420036315918	28.5878505706787	28.5997447967529	28.4989547729492	28.5583724975586	28.7078037261963	28.5732231140137	28.6233825683594	28.6400661468506	28.5235767364502	28.6350574493408	28.2811374664307	28.3213500976563	28.3946838378906	28.6553325653076	28.6916561126709	28.6962070465088	28.8338527679443	28.8659076690674	28.8331604003906	28.9120502471924	28.9215030670166	28.9310607910156	29.0675601959229	29.2581100463867	29.1743621826172	28.7074413299561	28.6268310546875	28.7194061279297
P0A9Q7	Aldehyde-alcohol dehydrogenase;Alcohol dehydrogenase;Acetaldehyde dehydrogenase [acetylating];Pyruvate-formate-lyase deactivase	adhE	72	89.1	0	323.31	9063	32.8173789978027	32.8367881774902	32.8194160461426	32.4576263427734	32.4482765197754	32.463436126709	32.5506896972656	32.5701637268066	32.5474967956543	33.1614837646484	33.2382011413574	33.1154518127441	33.0756225585938	33.0882835388184	33.0969161987305	32.0470657348633	32.1212997436523	32.1063690185547	35.1672096252441	35.1224365234375	35.1279792785645	34.6509056091309	34.7033157348633	34.7064056396484	34.7116966247559	34.7245101928711	34.6650085449219	32.8280715942383	32.7700653076172	32.8159484863281	32.3579368591309	32.3508453369141	32.3242874145508	32.5269660949707	32.5192985534668	32.4776916503906	32.2663993835449	32.2282562255859	32.1798820495605	32.6170845031738	32.6510200500488	32.6103210449219
P0A9Q9	Aspartate-semialdehyde dehydrogenase	asd	19	76.6	0	323.31	1048	29.0698909759521	29.2074146270752	29.075309753418	28.715482711792	28.7351188659668	28.810417175293	28.7429428100586	28.6498622894287	28.6249866485596	29.6628875732422	29.7438106536865	29.5156478881836	29.3067607879639	29.3139114379883	29.3535079956055	28.9654598236084	29.0104389190674	29.0800952911377	29.6926383972168	29.5307197570801	29.6819076538086	29.0319671630859	29.0281524658203	28.9233455657959	28.9451141357422	28.9137344360352	28.8529033660889	28.1027946472168	28.3505172729492	28.2160911560059	28.8239898681641	28.8646697998047	28.77978515625	28.866527557373	28.8942050933838	28.8172340393066	28.748104095459	28.737377166748	28.6383762359619	28.8098945617676	28.9003505706787	28.8039360046387
P0A9R4	2Fe-2S ferredoxin	fdx	7	80.2	0	183.06	222	24.6918964385986	24.8905963897705	24.8032646179199	25.5176734924316	25.3396015167236	25.5742702484131	25.1869945526123	25.6029186248779	26.2138595581055	24.8899002075195	24.7751998901367	24.6296195983887	25.9941654205322	25.887903213501	25.8580894470215	24.6780433654785	24.8892040252686	22.0894527435303	25.4928340911865	25.3814926147461	25.4618587493896	25.6794128417969	24.9689502716064	25.2258586883545	25.0296840667725	25.2709560394287	25.5273704528809	23.7681999206543	22.3810501098633	23.7120895385742	25.2915115356445	25.5347499847412	25.2433986663818	25.8069801330566	25.6591892242432	25.8938636779785	24.1111583709717	23.8961524963379	23.8205547332764	25.9092140197754	25.7065143585205	25.6520938873291
P0A9R7	Cell division ATP-binding protein FtsE	ftsE	10	63.1	0	222.05	365	26.187183380127	26.0601501464844	25.9076118469238	26.4112358093262	26.3781890869141	26.339635848999	26.3163776397705	26.6511631011963	26.4829769134521	26.7116165161133	26.5572776794434	26.4851589202881	26.4598121643066	26.3626728057861	26.4628562927246	27.0224227905273	27.034122467041	27.0952682495117	26.7229919433594	26.6626167297363	26.7283229827881	26.7078037261963	26.6622085571289	26.4710521697998	26.8649044036865	26.7985992431641	26.7276725769043	27.1688270568848	26.8950424194336	26.7669868469238	26.1147365570068	26.0217437744141	25.9651679992676	26.2382507324219	26.3616371154785	26.2059230804443	27.3050422668457	27.4719676971436	27.3082580566406	26.6933860778809	26.6416854858398	26.7450923919678
P0A9S3	Galactitol-1-phosphate 5-dehydrogenase	gatD	17	52.3	0	208.37	1066	30.0639400482178	30.0709915161133	30.1208992004395	29.4966697692871	29.5674133300781	29.6149673461914	29.9476795196533	29.9399967193604	29.9643039703369	29.2304782867432	29.2464694976807	29.275354385376	28.525707244873	28.4997520446777	28.5816860198975	29.2745761871338	29.1260051727295	29.2100868225098	28.905237197876	28.8932209014893	28.891077041626	28.9275054931641	28.8834934234619	28.932638168335	28.9347763061523	29.0491333007813	29.0628089904785	29.3232841491699	29.4006805419922	29.3952159881592	29.4658527374268	29.4058837890625	29.5005893707275	29.3801383972168	29.5374374389648	29.4955463409424	29.7352638244629	29.7042961120605	29.777027130127	29.236011505127	29.2974758148193	29.2825736999512
P0A9S5	Glycerol dehydrogenase	gldA	12	61.9	0	152.73	138	21.8658580780029	23.0447025299072	22.8913021087646	22.4167633056641	22.2388515472412	23.0881595611572	20.9681072235107	20.3624954223633	22.3372077941895	24.209924697876	23.8490962982178	24.2999877929688	24.7000179290771	23.906005859375	24.9109992980957	NaN	22.0282688140869	22.4674472808838	26.4852981567383	26.5379810333252	26.8839015960693	25.5727672576904	25.8540515899658	25.9619045257568	26.4868316650391	26.5065479278564	26.3347682952881	21.2600612640381	21.1925582885742	NaN	23.0176734924316	22.91650390625	23.2189235687256	22.8206329345703	22.9820346832275	22.9618339538574	19.6283283233643	21.1703548431396	NaN	23.0383682250977	22.7967948913574	NaN
P0A9T0	D-3-phosphoglycerate dehydrogenase	serA	18	52.4	0	316.04	736	27.4345188140869	27.6139316558838	27.5219306945801	27.4599056243896	27.4909076690674	27.4202919006348	27.5432567596436	27.7014064788818	27.6254730224609	27.5098285675049	27.5065021514893	27.6243591308594	27.31276512146	27.2132663726807	27.2572784423828	26.8943481445313	26.8876247406006	26.7711505889893	29.0259895324707	28.9650459289551	29.0528163909912	28.2401809692383	28.3313808441162	28.5078639984131	28.3638591766357	28.5052528381348	28.6271457672119	27.3200168609619	27.3494205474854	27.3535499572754	27.5185585021973	27.3079986572266	27.5080909729004	27.4153842926025	27.2794990539551	27.4722003936768	27.1033954620361	27.1002902984619	27.1534461975098	27.3252601623535	27.2748870849609	27.2818012237549
[truncated: 1,459 more rows]
[truncated: 30 more columns]
