# Supplementary material for: Clustering as a Means To Control Nitrate Respiration Efficiency and Toxicity in Escherichia coli
Source: mBio. 2019 Oct 22;10(5):e01832-19. doi: 10.1128/mBio.01832-19 (PMC6805990; doi:10.1128/mBio.01832-19)
Supplement: TABLE S4 [file mBio.01832-19-st004.xlsx]

## Sheet: Differential Proteins from Fig3
	Protein IDs	Protein names	Gene names	-LOG10(P-value)	Difference (LOG2)	q-value (pFDR)
	P0A853	Tryptophanase	tnaA	7.78459	-4.28825	0	•
	P0A9I8	Nitrite reductase (NADH) small subunit	nirD	7.08001	3.92525	0
	P24232	Flavohemoprotein	hmp	13.0929	4.44096	0
	P30745	Cyclic pyranopterin monophosphate synthase	moaA	7.65278	4.51181	0	•
	P10903	Nitrate/nitrite transporter NarK	narK	7.76832	4.55371	0
	P0AAJ3	Formate dehydrogenase, nitrate-inducible, iron-sulfur subunit	fdnH	8.65684	5.26502	0
	P05804	Beta-glucuronidase	uidA	6.81928	5.65194	0	•
	P37596	Nitric oxide reductase FlRd-NAD(+) reductase	norW	14.6071	7.49061	0
	P69506	Iron-sulfur cluster repair protein YtfE	ytfE	11.8214	7.67105	0
	P09152	Respiratory nitrate reductase 1 alpha chain	narG	14.0221	9.63475	0
	P11349	Respiratory nitrate reductase 1 beta chain	narH	14.1429	10.4861	0
	P11350	Respiratory nitrate reductase 1 gamma chain	narI	13.6526	10.7019	0
	Q46877	Anaerobic nitric oxide reductase flavorubredoxin	norV	10.8092	10.7598	0
	P03023	Lactose operon repressor	lacI	13.5656	10.9223	0	•
	P0AF26	Nitrate reductase molybdenum cofactor assembly chaperone NarJ	narJ	15.0426	11.6925	0
	P19318	Respiratory nitrate reductase 2 beta chain	narY	4.42392	3.68463	0.000941176	•
	P24183	Formate dehydrogenase, nitrate-inducible, major subunit	fdnG	8.93526	3.16115	0.001
	P08201	Nitrite reductase (NADH) large subunit	nirB	10.914	2.88592	0.00177778
	P75882	Uncharacterized lipoprotein GfcD	gfcD	5.79144	3.10042	0.00189474	•
	P0AC47	Fumarate reductase iron-sulfur subunit	frdB	6.52024	2.88272	0.0022	•
	P37342	Uncharacterized protein YjjI	yjjI	4.49913	2.78284	0.00330435	•
	P06129	Vitamin B12 transporter BtuB	btuB	2.63914	-3.30528	0.00345455	•
	P75822	Uncharacterized protein YbjT	ybjT	4.05063	2.91795	0.00361905	•
	P77171	Uncharacterized HTH-type transcriptional regulator YdcI	ydcI	6.97605	-2.27297	0.00916667	•
	P0AEK7	Formate dehydrogenase, nitrate-inducible, cytochrome b556(Fdn) subunit	fdnI	6.95202	2.20567	0.00976
	Q46939	Probable acetyl-CoA acetyltransferase	yqeF	3.34157	-2.43986	0.0112308	•
	P76104	Uncharacterized protease YdcP	ydcP	5.9755	-2.16522	0.0115556	•
	P0A903	Outer membrane protein assembly factor BamC	bamC	2.48107	-2.53641	0.013	•
	In red Proteins with a negative difference
	• Proteins differentially found but not annoted in Fig. 3
